# Supplementary material for: Genetic Optimization Algorithm for Metabolic Engineering Revisited
Source: Metabolites. 2018 May 16;8(2):33. doi: 10.3390/metabo8020033 (PMC6027426; doi:10.3390/metabo8020033)
Supplement: Supplementary file 1 [file metabolites-08-00033-s001.zip]

Archive with 6 entries (5 files):
- Supplementary Files/
- Supplementary Files/Supplementary File 1_GAMO.pdf
- Supplementary Files/Supplementary File 2_HeterologousReactions_Ecoli_iAF1260Core.xls
- Supplementary Files/Supplementary File 3_HeterologousReactions_Ecoli_iJO1366.xls
- Supplementary Files/Supplementary File 4_GeneticAlgorithmSimulations_Parameters.xlsx
- Supplementary Files/Supplementary File 5_StrainDesigns.xls
