# Supplementary material for: Genetic Optimization Algorithm for Metabolic Engineering Revisited
Source: Metabolites. 2018 May 16;8(2):33. doi: 10.3390/metabo8020033 (PMC6027426; doi:10.3390/metabo8020033)
Supplement: Supplementary file 1 [file metabolites-08-00033-s001.zip › Supplementary Files/Supplementary File 2_HeterologousReactions_Ecoli_iAF1260Core.xls]

## Sheet: Heterologous Reactions
Novel Network Edges for E. coli iAF1260core model
Related Publication :	Genetic optimization algorithm for metabolic engineering revisited
	Tobias B. Alter, Lars M. Blank, Birgitta E. Ebert
Reaction Identifier	Reaction Formula	Reaction Name	MetaNetX Identifier	Source Databank Identifier	Maximal/Minimal ΔG	Physiologically relevant ΔG	Standard ΔG
ACITL	1 atp_c + 1 cit_c + 1 coa_c <=> 1 adp_c + 1 pi_c + 1 accoa_c + 1 oaa_c	ATP-Citrate lyase	MNXR95268	rhea:21160	73.0532	-8.92402	8.2
ACOAH	1 accoa_c + 1 h2o_c => 1 coa_c + 1 ac_c + 1 h_c	Acetyl-CoA hydrolase	MNXR95363	rhea:20289	-14.1474	-47.124	-30
ACONTm	1 cit_c <=> 1 icit_c	Aconitate hydratase	MNXR95384	rhea:10336	-17.6503	7.6	7.6
ACYP	1 13dpg_c + 1 h2o_c => 1 3pg_c + 1 pi_c + 1 h_c	Acylphosphatase	MNXR95410	seed:rxn01103	-28.9474	-61.924	-44.8
APhi	1 actp_c + 1 h2o_c => 1 ac_c + 1 pi_c + 1 h_c	Acylphosphatase	MNXR95427	seed:rxn00227	-23.6474	-56.924	-39.8
ALCDH_nadp_hi	1 etoh_c + 1 nadp_c <=> 1 acald_c + 1 nadph_c + 1 h_c	Alcohol dehydrogenase (ethanol, NADP), chloroplast	MNXR95726	seed:rxn00536	-27.3006	22.7	22.7
ALDD2x	1 acald_c + 1 nad_c + 1 h2o_c => 1 ac_c + 1 nadh_c + 2 h_c	Aldehyde dehydrogenase (acetaldehyde, NAD)	MNXR95749	rhea:25294	4.70062	-47	-47
ALDD2y	1 acald_c + 1 nadp_c + 1 h2o_c => 1 ac_c + 1 nadph_c + 2 h_c	Aldehyde dehydrogenase (acetaldehyde, NADP)	MNXR95750	rhea:25298	5.70062	-46	-46
ATPH1e	1 atp_c + 2 h2o_c => 1 amp_c + 2 pi_c + 2 h_c	ATP diphosphohydrolase	MNXR96128	rhea:20988	-43.8452	-84.448	-50.2
ATPH2e	1 adp_c + 1 h2o_c => 1 amp_c + 1 pi_c + 1 h_c	ATP diphosphohydrolase	MNXR96129	seed:rxn00092	-8.34742	-40.924	-23.8
CITL	1 cit_c <=> 1 ac_c + 1 oaa_c	Citrate lyase	MNXR96731	rhea:10760	20.3526	-12.524	4.6
FDH	1 h_c + 1 for_c + 1 nad_c <=> 1 h_c + 1 co2_c + 1 nadh_c	Formate dehydrogenase	MNXR99475	rhea:15985	34.9084	-14.9842	-14.1
GAPDi_nadp	1 g3p_c + 1 pi_c + 1 nadp_c <=> 1 13dpg_c + 1 nadph_c + 1 h_c	Glyceraldehyde-3-phosphate dehydrogenase (NAD(P)+) (phosphorylating)	MNXR100041	rhea:10296	-31.6029	25.924	8.8
GLUSx	2 glu__L_c + 1 nad_c <=> 1 gln__L_c + 1 akg_c + 1 nadh_c + 1 h_c	Glutamate synthase NADH2	MNXR100289	rhea:13753	-26.0509	49.4	49.4
ICDHxm	1 h_c + 1 icit_c + 1 nad_c <=> 1 akg_c + 1 co2_c + 1 nadh_c + 1 h_c	Isocitrate dehydrogenase NAD	MNXR100782	seed:rxn00505	44.5107	-12.6082	5.4
MDHy	1 mal__L_c + 1 nadp_c <=> 1 oaa_c + 1 nadph_c + 1 h_c	MDHy	MNXR101444	rhea:10824	-18.7006	31.3	31.3
OAADC	1 h_c + 1 oaa_c => 1 pyr_c + 1 co2_c	Oxaloacetate decarboxylase	MNXR102097	rhea:15641	-2.83961	-35.3082	-17.3
PGAM1_PhosHydro	1 pep_c + 1 h2o_c => 1 pyr_c + 1 pi_c	PGAM1 PhosHydro	MNXR102525	rhea:19997	-38.1474	-71.224	-54.1
PYRDC_1	1 h_c + 1 pyr_c => 1 acald_c + 1 co2_c	Pyruvate carboxy-lyase (acetaldehyde-forming)	MNXR103379	rhea:45484	-3.53961	-36.3082	-18.3
SUCCOAPET	1 succoa_c + 1 h2o_c => 1 coa_c + 1 succ_c + 1 h_c	Thioesterification of succinyl coa for release into cytosol	MNXR104617	rhea:11516	-6.94742	-41.624	-24.5
MNXR106403	1 h_c + 1 for_c + 1 nadp_c <=> 1 co2_c + 1 nadph_c + 1 h_c	rhea:12000	MNXR106403	rhea:12000	35.9084	-13.9842	-13.1
MNXR106432	1 h_c + 1 pyr_c + 1 coa_c + 1 nadp_c <=> 1 accoa_c + 1 co2_c + 1 nadph_c + 1 h_c	rhea:17425	MNXR106432	rhea:17425	39.1587	-35.1842	-34.3
MNXR106436	1 atp_c + 1 ac_c + 1 coa_c <=> 1 adp_c + 1 accoa_c + 1 pi_c	rhea:15081	MNXR106436	rhea:15081	-70.8509	3.6	3.6
MNXR106444	1 h_c + 1 akg_c + 1 coa_c + 1 nadp_c <=> 1 succoa_c + 1 co2_c + 1 nadph_c + 1 h_c	rhea:21400	MNXR106444	rhea:21400	48.5587	-27.0842	-26.2
MNXR106516	1 fum_c + 1 nadh_c + 1 h_c => 1 succ_c + 1 nad_c	rhea:18281	MNXR106516	rhea:18281	-9.99938	-63.2	-63.2
MNXR106811	1 g3p_c + 1 nadp_c + 1 h2o_c => 1 3pg_c + 1 nadph_c + 2 h_c	rhea:14669	MNXR106811	rhea:14669	14.1006	-36.1	-36.1
MNXR107093	1 xu5p__D_c + 1 pi_c => 1 actp_c + 1 g3p_c + 1 h2o_c	rhea:10468	MNXR107093	rhea:10468	-7.59938	-59.8	-59.8
