# Supplementary material for: Genetic Optimization Algorithm for Metabolic Engineering Revisited
Source: Metabolites. 2018 May 16;8(2):33. doi: 10.3390/metabo8020033 (PMC6027426; doi:10.3390/metabo8020033)
Supplement: Supplementary file 1 [file metabolites-08-00033-s001.zip › Supplementary Files/Supplementary File 3_HeterologousReactions_Ecoli_iJO1366.xls]

## Sheet: Heterologous Reactions
Genetic optimization algorithm for metabolic engineering revisited
Tobias B. Alter, Lars M. Blank, Birgitta E. Ebert
Novel Network Edges for E. coli iJO1366 genome-scale model
Reaction Identifier	Reaction Formula	Reaction Name	MetaNetX Identifier	Source Databank Identifier	Maximal/Minimal ΔG	Physiologically relevant ΔG	Standard ΔG
2DHPFALDL	1 2dhp_c <=> 1 3mob_c + 1 fald_c	2-dehydropantoate formaldehyde-lyase (3-methyl-2-oxobutanoate-forming)	MNXR94792	rhea:23276	-49.0984	2.77598	19.9
3HPPD	1 3hpp_c + 1 nad_c <=> 1 msa_c + 1 nadh_c + 1 h_c	3-hydroxypropionate dehydrogenase	MNXR94902	rhea:13357	-31.1006	23.8	23.8
ABOR	1 4abutn_c + 1 nadp_c + 1 h2o_c => 1 4abut_c + 1 nadph_c + 2 h_c	4-Aminobutyraldehyde:NAD+ oxidoreductase	MNXR94991	rhea:30803	6.80062	-46.6	-46.6
AACOAT	1 atp_c + 1 acac_c + 1 coa_c <=> 1 amp_c + 1 ppi_c + 1 aacoa_c	Acetoacetyl-CoA:acetate CoA-transferase	MNXR95136	rhea:16117	-75.2509	1.2	1.2
ACGAM2E	1 acgam_c <=> 1 acmana_c	N-acetylglucosamine 2-epimerase	MNXR95247	seed:rxn00897	-24.9503	3.7	3.7
ACGAM6PS	1 accoa_c + 1 gam6p_c <=> 1 coa_c + 1 acgam6p_c + 1 h_c	N acetylglucosamine 6 phosphate synthase	MNXR95248	rhea:10292	33.5006	-23	-23
ACITL	1 atp_c + 1 cit_c + 1 coa_c <=> 1 adp_c + 1 pi_c + 1 accoa_c + 1 oaa_c	ATP-Citrate lyase	MNXR95268	rhea:21160	73.0532	-8.92402	8.2
ACNPLYS	1 acmana_c + 1 pep_c + 1 h2o_c => 1 acnam_c + 1 pi_c	N-Acetylneuraminate pyruvate-lyase	MNXR95297	rhea:19273	-10.6994	-61.9	-61.9
ACOAD1	1 b2coa_c + 1 nadh_c + 1 h_c => 1 btcoa_c + 1 nad_c	Acyl-CoA dehydrogenase (butanoyl-CoA)	MNXR95305	seed:rxn00868	8.10062	-57	-57
ACOAH	1 accoa_c + 1 h2o_c => 1 coa_c + 1 ac_c + 1 h_c	Acetyl-CoA hydrolase	MNXR95363	rhea:20289	-14.1474	-47.124	-30
ACOAR3m	1 oc2coa_c + 1 nadph_c + 1 h_c => 1 occoa_c + 1 nadp_c	Trans-2-enoyl-CoA reductase (NADPH) (C8:0)	MNXR95371	rhea:44952	-12.3994	-64.3	-64.3
ACOAR5m	1 dd2coa_c + 1 nadph_c + 1 h_c => 1 ddcacoa_c + 1 nadp_c	Trans-2-enoyl-CoA reductase (NADPH) (C12:0)	MNXR95373	rhea:44964	-12.3994	-64.3	-64.3
ACOAR6m	1 td2coa_c + 1 nadph_c + 1 h_c => 1 tdcoa_c + 1 nadp_c	Trans-2-enoyl-CoA reductase (NADPH) (C14:0)	MNXR95374	rhea:44968	-12.3994	-64.3	-64.3
ACOAR7m	1 hdd2coa_c + 1 nadph_c + 1 h_c => 1 pmtcoa_c + 1 nadp_c	Trans-2-enoyl-CoA reductase (NADPH) (C16:0)	MNXR95375	rhea:36143	3.30062	-66.4	-66.4
ACONTm	1 cit_c <=> 1 icit_c	Aconitate hydratase	MNXR95384	rhea:10336	-17.6503	7.6	7.6
ACP1_FMN	1 fmn_c + 1 h2o_c => 1 ribflv_c + 1 pi_c	Acid phosphatase (FMN)	MNXR95393	rhea:35587	6.45258	-45.124	-28
ACYP	1 13dpg_c + 1 h2o_c => 1 3pg_c + 1 pi_c + 1 h_c	Acylphosphatase	MNXR95410	seed:rxn01103	-28.9474	-61.924	-44.8
APhi	1 actp_c + 1 h2o_c => 1 ac_c + 1 pi_c + 1 h_c	Acylphosphatase	MNXR95427	seed:rxn00227	-23.6474	-56.924	-39.8
ADADir	1 atp_c + 1 dcyt_c <=> 1 adp_c + 1 dcmp_c + 1 h_c	Deoxycytidine kinase	MNXR95433	rhea:46040	47.8006	-10.4	-10.4
ADATT	1 h_c + 1 adp_c + 1 atp_c <=> 1 pi_c + 1 ap4a_c	ADP:ATP adenylyltransferase	MNXR95435	rhea:16577	-57.9006	9.5	9.5
ADPGLC	1 adpglc_c + 1 h2o_c => 1 amp_c + 1 g1p_c + 2 h_c	ADPglucose diphosphatase	MNXR95478	seed:rxn00697	-8.94742	-43.624	-26.5
AHCi	1 ahcys_c + 1 h2o_c <=> 1 adn_c + 1 hcys__L_c	Adenosylhomocysteinase	MNXR95492	rhea:21708	-29.8984	17.576	34.7
AGTix	1 ala__L_c + 1 glx_c <=> 1 pyr_c + 1 gly_c	Alanine---glyoxylate aminotransferase, glyoxysome	MNXR95618	rhea:24248	44.1006	-8.3	-8.3
AICART2	1 for_c + 1 atp_c + 1 aicar_c <=> 1 adp_c + 1 pi_c + 1 fprica_c	AICART2	MNXR95640	rhea:24836	-79.5509	1.1	1.1
ALASm	1 h_c + 1 succoa_c + 1 gly_c <=> 1 5aop_c + 1 coa_c + 1 co2_c	5 aminolevulinate synthase	MNXR95695	rhea:12921	57.2107	-1.8082	16.2
ALATA_D	1 ala__D_c + 1 akg_c <=> 1 pyr_c + 1 glu__D_c	D-alanine transaminase	MNXR95696	rhea:15869	-53.0006	0.4	0.4
ALCD1	1 meoh_c + 1 nad_c <=> 1 fald_c + 1 nadh_c + 1 h_c	Alcohol dehydrogenase (methanol)	MNXR95708	rhea:19401	-21.4006	34.2	34.2
ALCD19y	1 glyald_c + 1 nadph_c + 1 h_c => 1 glyc_c + 1 nadp_c	Alcohol dehydrogenase glycerol NADP	MNXR95711	rhea:23592	12.5006	-40.6	-40.6
ALCD22_L	1 lald__L_c + 1 nad_c <=> 1 mthgxl_c + 1 nadh_c + 1 h_c	Alcohol dehydrogenase (L-lactaldehyde)	MNXR95715	seed:rxn01835	-34.7006	18	18
ALCDH_nadp_hi	1 etoh_c + 1 nadp_c <=> 1 acald_c + 1 nadph_c + 1 h_c	Alcohol dehydrogenase (ethanol, NADP), chloroplast	MNXR95726	seed:rxn00536	-27.3006	22.7	22.7
r0548	1 pacald_c + 1 nadp_c + 1 h2o_c <=> 1 pac_c + 1 nadph_c + 2 h_c	Aldehyde:NADP+ oxidoreductase Phenylalanine metabolism EC:1.2.1.5	MNXR95742	seed:rxn01841	20.6006	-34.4	-34.4
ALKP	1 dhap_c + 1 h2o_c => 1 dha_c + 1 pi_c	Alkaline phosphatase	MNXR95764	rhea:51728	6.45258	-29.824	-12.7
ALLTAHr	1 alltt_c + 1 h2o_c <=> 1 urdglyc_c + 1 urea_c	Allantoate amidinohydrolase reversible	MNXR95767	rhea:11016	22.1526	-15.624	1.5
ALR	1 mthgxl_c + 1 nadp_c + 1 h2o_c <=> 1 pyr_c + 1 nadph_c + 2 h_c	Aldose reductase	MNXR95787	seed:rxn00150	25.1006	-28.1	-28.1
AP4AH1	1 ap4a_c + 1 h2o_c => 1 atp_c + 1 amp_c + 2 h_c	Ap4A hydrolase, asymmetrically	MNXR95857	rhea:32039	-0.147422	-50.424	-33.3
APAT2rm	1 ala_B_c + 1 akg_c <=> 1 msa_c + 1 glu__L_c	3-Aminopropanoate:2-oxoglutarate aminotransferase (m)	MNXR95862	rhea:30699	50.8006	-4.2	-4.2
APATT	1 aps_c + 1 atp_c => 1 so4_c + 1 ap4a_c	APS:ATP adenylyltransferase	MNXR95863	seed:rxn01184	18.9006	-48.6	-48.6
APATr	1 ala__L_c + 1 msa_c <=> 1 pyr_c + 1 ala_B_c	APATr	MNXR95865	rhea:14077	-50.9006	4	4
APSR	1 aps_c + 1 trdrd_c => 1 amp_c + 1 so3_c + 1 trdox_c + 1 h_c	Adenosine 5'-phosphosulfate reductase;	MNXR95901	seed:rxn05256	15.1029	-49.324	-32.2
ARGNm	1 arg__L_c + 1 h2o_c => 1 orn_c + 1 urea_c	Arginase (m)	MNXR95945	rhea:20569	-1.24742	-45.724	-28.6
ASP4DC	1 h_c + 1 asp__L_c => 1 ala__L_c + 1 co2_c	Aspartate 4-decarboxylase	MNXR96078	rhea:12621	0.360389	-32.2082	-14.2
ASPO2	1 iasp_c + 1 nadh_c + 1 h_c => 1 asp__L_c + 1 nad_c	L-aspartate oxidase	MNXR96089	rhea:42440	-10.4994	-64.3	-64.3
ASPO2y	1 iasp_c + 1 nadph_c + 1 h_c => 1 asp__L_c + 1 nadp_c	L-aspartate oxidase	MNXR96090	rhea:42444	-11.4994	-65.3	-65.3
ASPTA6	1 ala__L_c + 1 oaa_c <=> 1 pyr_c + 1 asp__L_c	E L-alanine-alpha-keto acid aminotransferase	MNXR96100	seed:rxn00282	47.4006	-3.1	-3.1
ATPH1e	1 atp_c + 2 h2o_c => 1 amp_c + 2 pi_c + 2 h_c	ATP diphosphohydrolase	MNXR96128	rhea:20988	-43.8452	-84.448	-50.2
ATPH2e	1 adp_c + 1 h2o_c => 1 amp_c + 1 pi_c + 1 h_c	ATP diphosphohydrolase	MNXR96129	seed:rxn00092	-8.34742	-40.924	-23.8
BNORh	1 btal_c + 1 coa_c + 1 nad_c <=> 1 btcoa_c + 1 nadh_c + 1 h_c	Butanal:NAD+ oxidoreductase (CoA-acylating), chloroplast	MNXR96320	rhea:22968	-63.2029	9.42402	-7.7
BPNT2	1 paps_c + 1 h2o_c <=> 1 aps_c + 1 pi_c	3'-Phospho-5'-adenylyl sulfate 3'-phosphohydrolase	MNXR96322	seed:rxn00360	13.6526	-29.824	-12.7
CDPPH	1 cdp_c + 1 h2o_c => 1 cmp_c + 1 pi_c + 1 h_c	CDP phosphohydrolase	MNXR96559	seed:rxn00366	-2.54742	-40.324	-23.2
CYS	1 h_c + 1 ser__L_c + 1 h2s_c <=> 1 cys__L_c + 1 h2o_c	L-cysteine	MNXR96986	seed:rxn05909	41.2984	-8.87598	-26
CYSTS	1 ser__L_c + 1 hcys__L_c <=> 1 cyst__L_c + 1 h2o_c	Cystathionine beta synthase	MNXR97019	rhea:10112	37.5984	-12.776	-29.9
CYTDK1	1 atp_c + 1 cytd_c <=> 1 adp_c + 1 cmp_c + 1 h_c	ATP:cytidine 5'-phosphotransferase	MNXR97041	rhea:24674	43.5006	-11	-11
DADNKn	1 atp_c + 1 dad_2_c <=> 1 adp_c + 1 damp_c + 1 h_c	Deoxyadenosine kinase, nuclear	MNXR97079	rhea:23452	44.5006	-9.6	-9.6
LDAPAT	1 26dap_LL_c + 1 akg_c => 1 thdp_c + 1 glu__L_c + 1 h2o_c + 1 h_c	LL-diaminopimelate aminotransferase	MNXR97144	rhea:23988	7.10062	-51.9	-51.9
DAPOP	1 datp_c + 1 pyr_c <=> 1 dadp_c + 1 pep_c + 1 h_c	DATP:pyruvate 2-O-phosphotransferase	MNXR97145	rhea:30727	-27.5006	24.6	24.6
DATCY	1 datp_c + 1 cytd_c <=> 1 dadp_c + 1 cmp_c + 1 h_c	DATP:cytidine 5'-phosphotransferase	MNXR97172	seed:rxn01128	39.7006	-14.1	-14.1
DATUP	1 datp_c + 1 uri_c <=> 1 dadp_c + 1 ump_c + 1 h_c	DATP:uridine 5'-phosphotransferase	MNXR97177	seed:rxn01129	37.0006	-19.5	-19.5
DCTCP	1 dctp_c + 1 cytd_c <=> 1 dcdp_c + 1 cmp_c + 1 h_c	DCTP:cytidine 5'-phosphotransferase	MNXR97200	seed:rxn01705	45.0006	-15.3	-15.3
DCTUP	1 dctp_c + 1 uri_c <=> 1 dcdp_c + 1 ump_c + 1 h_c	DCTP:uridine 5'-phosphotransferase	MNXR97206	seed:rxn01674	41.0006	-20.7	-20.7
DHAK	1 atp_c + 1 dha_c <=> 1 adp_c + 1 dhap_c + 1 h_c	Dihydroxyacetone kinase	MNXR97361	rhea:15773	39.7006	-13.7	-13.7
DHFR2i	1 thf_c + 1 nad_c <=> 1 dhf_c + 1 nadh_c + 1 h_c	Dihydrofolate reductase (NAD+)	MNXR97402	seed:rxn00684	-25.1006	26.3	26.3
DHORD_NAD	1 dhor__S_c + 1 nad_c <=> 1 orot_c + 1 h_c + 1 nadh_c	Dihydoorotic acid dehydrogenase	MNXR97424	rhea:13513	-38.7006	12.8	12.8
DMALRED	1 h_c + 1 mal__L_c + 1 fad_c <=> 1 oaa_c + 1 fadh2_c	(S)-Malate:(acceptor) oxidoreductase	MNXR97508	rhea:31291	-41.7006	13.3	13.3
DNADDP	1 dnad_c + 1 h2o_c <=> 1 amp_c + 1 nicrnt_c + 2 h_c	Deamino-NAD+ nucleotidohydrolase	MNXR97624	seed:rxn02154	14.0526	-29.924	-12.8
DNGALh	1 atp_c + 1 dnad_c + 1 gln__L_c + 1 h2o_c <=> 1 amp_c + 1 ppi_c + 1 nad_c + 1 glu__L_c + 1 h_c	Deamido-NAD+:L-glutamine amido-ligase (AMP-forming), chloroplast	MNXR97678	rhea:24384	49.3532	-44.824	-27.7
DPCOAPP	1 dpcoa_c + 1 h2o_c => 1 pan4p_c + 1 amp_c + 2 h_c	Pyrophasphatase (dephospho-CoA)	MNXR97763	seed:rxn02176	13.5526	-34.224	-17.1
DTPH	1 dtdp_c + 1 h2o_c => 1 dtmp_c + 1 pi_c + 1 h_c	DTDP phosphohydrolase	MNXR97807	seed:rxn01511	-2.64742	-40.424	-23.3
DTTGY	1 dttp_c + 1 cytd_c <=> 1 dtdp_c + 1 cmp_c + 1 h_c	DTTP:cytidine 5'-phosphotransferase	MNXR97808	seed:rxn01515	41.6006	-13.8	-13.8
DTTUP	1 dttp_c + 1 uri_c <=> 1 dtdp_c + 1 ump_c + 1 h_c	DTTP:uridine 5'-phosphotransferase	MNXR97811	seed:rxn01516	37.9006	-19.3	-19.3
DURAD	1 56dura_c + 1 nadp_c <=> 1 ura_c + 1 nadph_c + 1 h_c	Dihydrouracil dehydrogenase (NADP)	MNXR97814	rhea:18093	-53.7006	2.7	2.7
DUTCP	1 dutp_c + 1 cytd_c <=> 1 dudp_c + 1 cmp_c + 1 h_c	DUTP:cytidine 5'-phosphotransferase	MNXR97821	seed:rxn01706	41.4006	-12.8	-12.8
DUTUP	1 dutp_c + 1 uri_c <=> 1 dudp_c + 1 ump_c + 1 h_c	DUTP:uridine 5'-phosphotransferase	MNXR97823	seed:rxn01679	38.7006	-18.2	-18.2
ECOAR	1 od2coa_c + 1 nadph_c + 1 h_c => 1 stcoa_c + 1 nadp_c	Trans-2-enoyl-CoA reductase (18:0) (NADPH)	MNXR97895	rhea:35351	-12.3994	-64.3	-64.3
FACOAL160p	1 atp_c + 1 hdca_c + 1 coa_c <=> 1 amp_c + 1 pmtcoa_c + 1 ppi_c	Fatty acid CoA ligase hexadecanoate peroxisomal	MNXR99153	rhea:30751	73.8509	-12.2	-12.2
FADDP	1 fad_c + 1 h2o_c => 1 amp_c + 1 fmn_c + 2 h_c	FAD diphosphatase	MNXR99209	rhea:13889	1.05258	-40.324	-23.2
FBA2	1 f1p_c <=> 1 dhap_c + 1 glyald_c	D Fructose 1 phosphate D glyceraldehyde 3 phosphate lyase	MNXR99460	rhea:30851	-32.1984	11.776	28.9
FDH	1 h_c + 1 for_c + 1 nad_c <=> 1 h_c + 1 co2_c + 1 nadh_c	Formate dehydrogenase	MNXR99475	rhea:15985	34.9084	-14.9842	-14.1
FGFTh	1 gar_c + 1 methf_c + 1 h2o_c <=> 1 fgam_c + 1 thf_c + 2 h_c	N2-Formyl-N1-(5-phospho-D-ribosyl)glycinamide formyltransferase, chloroplast	MNXR99592	rhea:31131	-59.5006	0.2	0.2
SUCD1	1 fadh2_c + 1 fum_c => 1 succ_c + 1 fad_c + 1 h_c	Succinate dehydrogenase	MNXR99636	rhea:30343	10.0006	-46.2	-46.2
FTHFDH	1 10fthf_c + 1 nadp_c + 1 h2o_c => 1 thf_c + 1 co2_c + 1 nadph_c + 1 h_c	10-formyltetrahydrofolate:NADP+ oxidoreductase	MNXR99670	rhea:10180	5.1107	-52.7082	-34.7
G3PDm	1 h_c + 1 glyc3p_c + 1 fad_c <=> 1 dhap_c + 1 fadh2_c	Glycerol 3 phosphate dehydrogenase FAD mitochondrial	MNXR99875	rhea:31283	-45.8006	9.4	9.4
G3PD1ir	1 glyc3p_c + 1 nad_c <=> 1 dhap_c + 1 nadh_c + 1 h_c	Glycerol 3 phosphate dehydrogenase NAD	MNXR99876	rhea:11092	-24.2006	26.4	26.4
G3PO	1 glyc3p_c + 1 o2_c => 1 dhap_c + 1 h2o2_c	Glycerol-3-phosphate oxidase	MNXR99890	rhea:18369	-38.0834	-98.0917	-107
GALO	1 gal_c + 1 o2_c + 1 h2o_c => 1 galctn__D_c + 1 h2o2_c + 1 h_c	Galactose oxidase	MNXR100002	seed:rxn00814	-97.1834	-158.092	-167
GALT	1 h_c + 1 utp_c + 1 gal1p_c <=> 1 ppi_c + 1 udpgal_c	Galactose 1 phosphate uridylyltransferase	MNXR100014	rhea:14209	49.9006	-2.8	-2.8
GAPDi_nadp	1 g3p_c + 1 pi_c + 1 nadp_c <=> 1 13dpg_c + 1 nadph_c + 1 h_c	Glyceraldehyde-3-phosphate dehydrogenase (NAD(P)+) (phosphorylating)	MNXR100041	rhea:10296	-31.6029	25.924	8.8
GDR	2 gthrd_c + 1 nad_c <=> 1 gthox_c + 1 nadh_c + 1 h_c	Glutathione-disulfide reductase	MNXR100097	seed:rxn00070	-24.7029	33.524	16.4
GFUCS	1 gdpfuc_c + 1 nadp_c <=> 1 gdpddman_c + 1 nadph_c + 1 h_c	GDP-L-fucose synthase	MNXR100108	rhea:18885	-44.9006	7.3	7.3
GHBDHy	1 ghb_c + 1 nadp_c <=> 1 sucsal_c + 1 h_c + 1 nadph_c	Gamma-hydroxybutyrate dehydrogenase (NADPH)	MNXR100141	rhea:26381	-51.3006	1.2	1.2
GK_adp	1 adp_c + 1 glc__D_c <=> 1 amp_c + 1 g6p_c + 1 h_c	ADP-dependent glucokinase	MNXR100146	rhea:11460	35.3006	-14.7	-14.7
GLUSx	2 glu__L_c + 1 nad_c <=> 1 gln__L_c + 1 akg_c + 1 nadh_c + 1 h_c	Glutamate synthase NADH2	MNXR100289	rhea:13753	-26.0509	49.4	49.4
GLXO3r	1 glx_c + 1 o2_c + 1 h2o_c => 1 oxa_c + 1 h2o2_c + 1 h_c	Glyoxylate dehydrogenase	MNXR100305	rhea:14837	-85.7834	-147.992	-156.9
GLYALDDr	1 glyald_c + 1 nad_c + 1 h2o_c => 1 glyc__R_c + 1 nadh_c + 2 h_c	D-Glyceraldehyde dehydrogenase	MNXR100310	rhea:30783	2.80062	-49.4	-49.4
GLYCDy	1 glyc_c + 1 nadp_c <=> 1 dha_c + 1 nadph_c + 1 h_c	Glycerol dehydrogenase NADP dependent	MNXR100327	rhea:12753	-27.1006	25.6	25.6
GLYCTO1	1 glyclt_c + 1 o2_c => 1 glx_c + 1 h2o2_c	Glycolate oxidase	MNXR100338	rhea:25311	-19.8834	-79.8917	-88.8
GLYTA_1	1 gly_c + 1 akg_c <=> 1 glx_c + 1 glu__L_c	Glycine transaminase	MNXR100364	rhea:14089	-44.2006	8.1	8.1
GNNUC	1 gsn_c + 1 h2o_c <=> 1 gua_c + 1 rib__D_c	Ribosylpyrimidine nucleosidase	MNXR100392	rhea:30771	18.4526	-18.924	-1.8
GTHAMPOR	2 h_c + 1 amp_c + 1 so3_c + 1 gthox_c <=> 1 aps_c + 2 gthrd_c	AMP,sulfite:glutathione-disulfide oxidoreductase (adenosine-5'-phosphosulfate-forming), cytosol	MNXR100441	rhea:14141	-54.2509	27	27
GTPOPm	1 gtp_c + 1 pyr_c <=> 1 gdp_c + 1 pep_c + 1 h_c	GTP:pyruvate 2-O-phosphotransferase, mitochondria	MNXR100460	rhea:30295	-21.7006	30.2	30.2
H2ASE_syn	1 h2_c + 1 nadp_c <=> 1 nadph_c + 1 h_c	Bidirectional [NiFe] Hydrogenase	MNXR100481	rhea:18637	42.5144	-6.37537	-33.6
H2O2syn	1 nadph_c + 1 h_c + 1 o2_c => 1 nadp_c + 1 h2o2_c	Hydrogen peroxide synthesis (NADPH dependent)	MNXR100492	rhea:11260	-65.5834	-125.492	-134.4
HBCO_nadp	1 3hbcoa_c + 1 nadp_c <=> 1 aacoa_c + 1 nadph_c + 1 h_c	3-Hydroxybutanoyl-CoA:NADP+ oxidoreductase	MNXR100565	rhea:16197	-32.6006	19	19
HPYRDC	1 h_c + 1 hpyr_c => 1 gcald_c + 1 co2_c	Hydroxypyruvate decarboxylase	MNXR100700	rhea:20561	-4.43961	-37.8082	-19.8
HSDxi	1 hom__L_c + 1 nad_c <=> 1 aspsa_c + 1 nadh_c + 1 h_c	Homoserine dehydrogenase NADH irreversible	MNXR100735	rhea:15757	-29.6006	22.9	22.9
ICDHxm	1 h_c + 1 icit_c + 1 nad_c <=> 1 akg_c + 1 co2_c + 1 nadh_c + 1 h_c	Isocitrate dehydrogenase NAD	MNXR100782	seed:rxn00505	44.5107	-12.6082	5.4
NDP10ex	1 idp_c + 1 h2o_c <=> 1 imp_c + 1 pi_c + 1 h_c	Nucleoside-diphosphatase (IDP), extracellular	MNXR100807	rhea:35207	27.4526	-11.024	6.1
ITCY	1 itp_c + 1 cytd_c <=> 1 idp_c + 1 cmp_c + 1 h_c	ITP:cytidine 5'-phosphotransferase	MNXR100885	seed:rxn00707	40.5006	-14.7	-14.7
KHK	1 atp_c + 1 fru_c <=> 1 adp_c + 1 f1p_c + 1 h_c	Ketohexokinase	MNXR100936	rhea:18145	36.2006	-15.5	-15.5
LALDO	1 lald__D_c + 1 gthrd_c + 1 nad_c <=> 1 lgt__S_c + 1 nadh_c + 1 h_c	D-Lactaldehyde NAD+ oxidoreductase (glutathione-formylating)	MNXR101009	seed:rxn02211	-48.8029	11.624	-5.5
LCADi_D	1 lald__D_c + 1 nad_c + 1 h2o_c <=> 1 lac__D_c + 1 nadh_c + 2 h_c	Lactaldehyde dehydrogenase	MNXR101019	seed:rxn01273	18.6006	-35.5	-35.5
LDH_Lm	1 lac__L_c + 1 nad_c <=> 1 pyr_c + 1 nadh_c + 1 h_c	L-lactate dehydrogenase, mitochondria	MNXR101040	rhea:23444	-22.5006	27.5	27.5
LO	1 lac__L_c + 1 o2_c => 1 ac_c + 1 co2_c + 1 h2o_c	LO	MNXR101118	rhea:16513	-434.976	-489.676	-497.7
LacR	1 lac__L_c <=> 1 lac__D_c	Lactate racemase	MNXR101281	rhea:10960	-25.6503	3.1	3.1
MAN1PT	1 h_c + 1 gtp_c + 1 man1p_c <=> 1 ppi_c + 1 gdpmann_c	Mannose 1 phosphate guanylyltransferase	MNXR101375	rhea:15229	51.1006	-3.8	-3.8
MCDm	1 h_c + 1 malcoa_c => 1 accoa_c + 1 co2_c	Malonyl-CoA Decarboxylase, mitochondrial	MNXR101412	rhea:18781	-3.23961	-35.8082	-17.8
MDHy	1 mal__L_c + 1 nadp_c <=> 1 oaa_c + 1 nadph_c + 1 h_c	MDHy	MNXR101444	rhea:10824	-18.7006	31.3	31.3
MMSAD2	1 ppal_c + 1 nad_c + 1 coa_c <=> 1 ppcoa_c + 1 nadh_c + 1 h_c	Methylmalonate-semialdehyde dehydrogenase (propanol)	MNXR101664	rhea:36027	-54.5029	8.32402	-8.8
MMSAD3	1 h_c + 1 msa_c + 1 coa_c + 1 nad_c <=> 1 accoa_c + 1 co2_c + 1 nadh_c + 1 h_c	Methylmalonate-semialdehyde dehydrogenase (malonic semialdehyde)	MNXR101665	rhea:22992	52.9587	-25.3842	-24.5
MTHFD2m	1 mlthf_c + 1 nad_c <=> 1 methf_c + 1 nadh_c	Methylenetetrahydrofolate dehydrogenase (NAD), mitochondrial	MNXR101750	rhea:22892	-42.4006	8.9	8.9
MTHFO_nadp	1 5mthf_c + 1 nadp_c <=> 1 mlthf_c + 1 nadph_c + 1 h_c	5-methyltetrahydrofolate:NADP+ oxidoreductase	MNXR101752	rhea:19817	-18.5006	38.9	38.9
MTI	1 malt_c <=> 1 tre_c	Maltose trehalose isomerase	MNXR101757	rhea:15145	25.2503	-2.9	-2.9
NADHPO	1 h2o2_c + 1 nadh_c + 1 h_c => 1 nad_c + 2 h2o_c	NADH peroxidase	MNXR101879	rhea:18509	-261.302	-309.376	-326.5
NAD_H2	1 h2_c + 1 nad_c <=> 1 nadh_c + 1 h_c	NAD-linked hydrogenase	MNXR101899	rhea:24636	41.5144	-7.37537	-34.6
NMNSn	1 nmn_c + 1 ppi_c <=> 1 ncam_c + 1 prpp_c + 1 h_c	NMN synthetase, nuclear	MNXR101911	rhea:16149	-45.6006	13.6	13.6
NDP3ex	1 gdp_c + 1 h2o_c => 1 gmp_c + 1 pi_c + 1 h_c	Nucleoside-diphosphatase (GDP), extracellular	MNXR101928	rhea:22156	-5.74742	-40.124	-23
NDP6	1 dcdp_c + 1 h2o_c => 1 dcmp_c + 1 pi_c + 1 h_c	Nucleoside-diphosphatase (dCDP)	MNXR101930	seed:rxn01221	-2.54742	-40.324	-23.2
NDP7er	1 udp_c + 1 h2o_c => 1 ump_c + 1 pi_c + 1 h_c	Nucleoside-diphosphatase (UDP), endoplasmic reticulum	MNXR101931	seed:rxn00116	-0.0474215	-38.324	-21.2
NTP7	1 utp_c + 1 h2o_c => 1 udp_c + 1 pi_c + 1 h_c	Nucleoside-triphosphatase (UTP)	MNXR101933	seed:rxn00120	-6.74742	-41.224	-24.1
NDPK10n	1 atp_c + 1 didp_c <=> 1 adp_c + 1 ditp_c	Nucleoside-diphosphate kinase (ATP:dIDP), nuclear	MNXR101934	rhea:30939	-49.0006	2.6	2.6
NDPK9m	1 atp_c + 1 idp_c <=> 1 adp_c + 1 itp_c	ATP:IDP phosphotransferase, mitochondria	MNXR101941	rhea:30347	-48.3006	3.7	3.7
NOX	1 nadh_c + 1 h_c + 1 o2_c => 1 nad_c + 1 h2o2_c	NADH oxidase	MNXR102010	rhea:11264	-64.5834	-124.492	-133.4
NPHS	1 sbzcoa_c => 1 dhna_c + 1 coa_c	Naphthoate synthase	MNXR102012	rhea:15525	-62.4474	-116.524	-99.4
NTP8	1 dutp_c + 1 h2o_c => 1 dudp_c + 1 pi_c + 1 h_c	NTP8	MNXR102047	seed:rxn01677	-10.8474	-45.324	-28.2
NTP9	1 dttp_c + 1 h2o_c => 1 dtdp_c + 1 pi_c + 1 h_c	DTTP nucleotidohydrolase	MNXR102048	rhea:19013	-9.34742	-46.424	-29.3
OCOAT1m	1 succoa_c + 1 acac_c <=> 1 succ_c + 1 aacoa_c	3-oxoacid CoA-transferase	MNXR102148	rhea:25480	-39.2006	11.2	11.2
ORNTA	1 orn_c + 1 akg_c <=> 1 glu5sa_c + 1 glu__L_c	Ornithine transaminase	MNXR102220	rhea:25160	37.1006	-20.8	-20.8
ORNTAC	1 acorn_c + 1 glu__L_c <=> 1 orn_c + 1 acglu_c	Ornithine transacetylase	MNXR102221	rhea:15349	-51.8006	3.1	3.1
OXGDC	1 h_c + 1 akg_c => 1 sucsal_c + 1 co2_c	2 oxoglutarate decarboxylase	MNXR102243	rhea:10524	-3.93961	-36.9082	-18.9
PRO1xm	1 1pyr5c_c + 1 nadh_c + 2 h_c => 1 pro__L_c + 1 nad_c	Proline oxidase NAD mitochondrial	MNXR102303	rhea:14105	3.80062	-51.1	-51.1
PAPSSH	1 paps_c + 1 h2o_c => 1 so4_c + 1 pap_c + 2 h_c	PAPSSH	MNXR102378	rhea:11232	-57.7474	-100.924	-83.8
PCm	1 atp_c + 1 pyr_c + 1 hco3_c <=> 1 adp_c + 1 pi_c + 1 oaa_c + 1 h_c	Pyruvate carboxylase	MNXR102391	rhea:20844	70.8509	-4.2	-4.2
PEPCKm	1 gtp_c + 1 oaa_c <=> 1 gdp_c + 1 pep_c + 1 co2_c	Phosphoenolpyruvate carboxykinase (GTP)	MNXR102487	rhea:10388	52.3107	-5.2082	12.8
PGAM1_PhosHydro	1 pep_c + 1 h2o_c => 1 pyr_c + 1 pi_c	PGAM1 PhosHydro	MNXR102525	rhea:19997	-38.1474	-71.224	-54.1
PPCOAC	1 atp_c + 1 ppcoa_c + 1 hco3_c <=> 1 adp_c + 1 pi_c + 1 mmcoa__S_c + 1 h_c	Propionyl-CoA carboxylase	MNXR103100	rhea:23720	82.1509	-1.9	-1.9
PPDKh	1 atp_c + 1 pyr_c + 1 pi_c <=> 1 amp_c + 1 pep_c + 1 ppi_c + 1 h_c	Pyruvate phosphate dikinase	MNXR103107	rhea:10756	-55.0509	19.6	19.6
PPNCL3	1 atp_c + 1 4ppan_c + 1 cys__L_c <=> 1 amp_c + 1 ppi_c + 1 4ppcys_c + 1 h_c	4'-Phosphopantothenate:L-cysteine ligase	MNXR103120	rhea:25156	36.7509	-45.9	-45.9
PPND2	1 h_c + 1 pphn_c + 1 nadp_c <=> 1 34hpp_c + 1 co2_c + 1 nadph_c + 1 h_c	Prephenate dehydrogenase NADP	MNXR103122	rhea:21640	38.1107	-30.9082	-12.9
PPYRDC	1 h_c + 1 phpyr_c => 1 pacald_c + 1 co2_c	Phenylpyruvate decarboxylase	MNXR103152	seed:rxn01003	-9.33961	-46.3082	-28.3
PRDXl	1 meoh_c + 1 h2o2_c => 1 fald_c + 2 h2o_c	Peroxidase (multiple substrates)	MNXR103159	rhea:30691	-224.302	-275.176	-292.3
PUTA3	1 glu5sa_c + 1 nad_c + 1 h2o_c => 1 glu__L_c + 1 nadh_c + 2 h_c	PUTA3	MNXR103352	rhea:30235	9.30062	-43.7	-43.7
PYDXNO	1 pydxn_c + 1 o2_c => 1 pydx_c + 1 h2o2_c	Pyridoxine oxidase	MNXR103363	rhea:15033	-36.2834	-97.0917	-106
PYDXOR	1 pydxn_c + 1 nadp_c <=> 1 pydx_c + 1 nadph_c + 1 h_c	Pyridoxine:NADP+ 4-oxidoreductase	MNXR103366	rhea:16129	-24.8006	28.4	28.4
PYDXS	1 h_c + 1 pydx5p_c + 1 glu__L_c + 1 pi_c + 3 h2o_c => 1 g3p_c + 1 ru5p__D_c + 1 gln__L_c	Pyridoxal 5-phosphate synthase	MNXR103369	seed:rxn05144	-1143.25	-1225.1	-1225.1
PYK2	1 utp_c + 1 pyr_c <=> 1 udp_c + 1 pep_c + 1 h_c	Pyruvate kinase(2)	MNXR103372	seed:rxn00460	-21.8006	30	30
PYK4	1 ctp_c + 1 pyr_c <=> 1 cdp_c + 1 pep_c + 1 h_c	Pyruvate kinase(4)	MNXR103373	seed:rxn00411	-25.7006	28.1	28.1
PYK5	1 itp_c + 1 pyr_c <=> 1 idp_c + 1 pep_c + 1 h_c	Pyruvate kinase(5)	MNXR103374	seed:rxn00517	-28.0006	24	24
PYNP1	1 cytd_c + 1 pi_c <=> 1 csn_c + 1 r1p_c	Pyrimidine-nucleoside phosphorylase (cytosine)	MNXR103376	seed:rxn01648	-42.6006	14.6	14.6
PYRDC_1	1 h_c + 1 pyr_c => 1 acald_c + 1 co2_c	Pyruvate carboxy-lyase (acetaldehyde-forming)	MNXR103379	rhea:45484	-3.53961	-36.3082	-18.3
RNTR1	1 h_c + 1 atp_c + 1 trdrd_c => 1 datp_c + 1 trdox_c + 1 h2o_c	Ribonucleoside triphosphate reductase ATP	MNXR104070	seed:rxn05232	16.3006	-41.1	-41.1
RNTR3	1 dctp_c + 1 trdox_c + 1 h2o_c <=> 1 ctp_c + 1 trdrd_c + 1 h_c	Ribonucleoside triphosphate reductase CTP	MNXR104076	seed:rxn05235	-24.0006	35.5	35.5
RNTR4	1 dutp_c + 1 trdox_c + 1 h2o_c <=> 1 utp_c + 1 trdrd_c + 1 h_c	Ribonucleoside triphosphate reductase UTP	MNXR104079	seed:rxn05236	-24.3006	35.3	35.3
SADT	1 ppi_c + 1 aps_c => 1 atp_c + 1 so4_c + 1 h_c	Sulfate adenylyltransferase	MNXR104240	rhea:18133	4.00062	-47.4	-47.4
SBP	1 s17bp_c + 1 h2o_c => 1 s7p_c + 1 pi_c	Sedoheptulose-bisphosphatase	MNXR104279	rhea:17461	2.35258	-35.324	-18.2
SERR	1 ser__L_c <=> 1 ser__D_c	Serine racemase	MNXR104348	rhea:10980	29.5503	-0.9	-0.9
SPT_syn	1 ser__L_c + 1 glx_c <=> 1 hpyr_c + 1 gly_c	Serine-glyoxilate aminotransferase	MNXR104361	rhea:19125	48.2006	-4.3	-4.3
SHSL2h	1 suchms_c + 1 h2s_c => 1 hcys__L_c + 1 succ_c	O-succinyl-L-homoserine succinate-lyase (adding hydrogen sulfide)	MNXR104382	rhea:27826	4.20062	-56.2	-56.2
SLFAT	1 pi_c + 1 aps_c => 1 adp_c + 1 so4_c + 1 h_c	Sulfate adenylyltransferase ADP	MNXR104444	rhea:16529	-6.59938	-58	-58
SPTc	1 ser__L_c + 1 pyr_c <=> 1 hpyr_c + 1 ala__L_c	Serine-pyruvate aminotransferase	MNXR104504	rhea:22852	-46.6006	4	4
SSCOARy	1 succoa_c + 1 nadph_c + 1 h_c <=> 1 sucsal_c + 1 nadp_c + 1 coa_c	Succinyl-coA reductase (NADPH)	MNXR104542	rhea:26450	52.2029	-9.72402	7.4
SUCCOAPET	1 succoa_c + 1 h2o_c => 1 coa_c + 1 succ_c + 1 h_c	Thioesterification of succinyl coa for release into cytosol	MNXR104617	rhea:11516	-6.94742	-41.624	-24.5
SUCOAS1m	1 gtp_c + 1 succ_c + 1 coa_c <=> 1 gdp_c + 1 pi_c + 1 succoa_c	Succinyl-CoA ligase (GDP-forming)	MNXR104637	rhea:22120	-73.9509	0.6	0.6
SULO	1 so3_c + 1 o2_c + 1 h2o_c => 1 so4_c + 1 h2o2_c	Sulfite oxidase	MNXR104649	rhea:24600	-100.383	-162.992	-171.9
MNXR104834	1 athr__L_c <=> 1 gly_c + 1 acald_c	rhea:26209	MNXR104834	rhea:26209	16.6526	-19.624	-2.5
TMDPK	1 atp_c + 1 thm_c <=> 1 amp_c + 1 thmpp_c + 1 h_c	Thiamine diphosphokinase	MNXR104886	rhea:11576	47.9006	-5.9	-5.9
TMDS3	1 mlthf_c + 1 dump_c + 1 nadph_c + 1 h_c <=> 1 thf_c + 1 dtmp_c + 1 nadp_c	Thymidylate synthase (FAD dependent)	MNXR104890	rhea:29043	31.4509	-53.4	-53.4
TRIOK	1 atp_c + 1 glyald_c <=> 1 adp_c + 1 g3p_c + 1 h_c	Triokinase	MNXR104940	rhea:13941	28.6006	-23.3	-23.3
r0113	1 uacgam_c + 1 h2o_c => 1 acmana_c + 1 udp_c + 1 h_c	UDP-N-acetyl-D-glucosamine 2-epimerase Aminosugars metabolism EC:5.1.3.14	MNXR105025	rhea:30683	-1.84742	-40.424	-23.3
UDPGNP	1 udpglcur_c + 1 h2o_c => 1 udp_c + 1 glcur_c + 1 h_c	UDP-glucuronate glucuronohydrolase	MNXR105069	rhea:26073	-5.34742	-42.224	-25.1
UGALGTg	1 udpgal_c + 1 glc__D_c <=> 1 udp_c + 1 lcts_c + 1 h_c	UDPgalactose:D-glucose 4-beta-D-galactosyltransferase, Golgi apparatus	MNXR105080	rhea:12404	43.5006	-10	-10
URIDK2r	1 atp_c + 1 dump_c <=> 1 adp_c + 1 dudp_c	Uridylate kinase (dUMP)	MNXR105160	rhea:30655	51.1006	-0.5	-0.5
URIK1	1 atp_c + 1 uri_c <=> 1 adp_c + 1 ump_c + 1 h_c	Uridine kinase ATPUridine	MNXR105162	rhea:16825	40.9006	-16.4	-16.4
URIK3	1 itp_c + 1 uri_c <=> 1 idp_c + 1 ump_c + 1 h_c	Uridine kinase (ITP:Uridine)	MNXR105164	seed:rxn00715	37.6006	-20.1	-20.1
UTCY	1 utp_c + 1 cytd_c <=> 1 udp_c + 1 cmp_c + 1 h_c	UTP:cytidine 5'-phosphotransferase	MNXR105173	seed:rxn00368	46.5006	-8.6	-8.6
UTUP	1 utp_c + 1 uri_c <=> 1 udp_c + 1 ump_c + 1 h_c	UTP:uridine 5'-phosphotransferase	MNXR105177	seed:rxn00712	44.5006	-14.1	-14.1
XAO	1 xan_c + 1 h2o_c + 1 o2_c => 1 urate_c + 1 h2o2_c	Xanthine oxidase	MNXR105228	rhea:21132	-82.4834	-146.292	-155.2
XAO2x	1 hxan_c + 1 o2_c + 1 h2o_c => 1 xan_c + 1 h2o2_c	Xanthine oxidase	MNXR105229	seed:rxn01298	-44.4834	-107.192	-116.1
r0354	1 itp_c + 1 glc__D_c <=> 1 idp_c + 1 g6p_c + 1 h_c	Glycolysis / Glyconeogenesis EC:2.7.1.1	MNXR105324	seed:rxn00518	31.1006	-21	-21
r0355	1 datp_c + 1 glc__D_c <=> 1 dadp_c + 1 g6p_c + 1 h_c	Glycolysis / Glyconeogenesis EC:2.7.1.1	MNXR105325	seed:rxn00841	31.6006	-20.4	-20.4
r0360	1 itp_c + 1 man_c <=> 1 idp_c + 1 man6p_c + 1 h_c	Glycolysis / Glyconeogenesis EC:2.7.1.1	MNXR105328	seed:rxn00976	32.6006	-20.5	-20.5
r0361	1 datp_c + 1 man_c <=> 1 dadp_c + 1 man6p_c + 1 h_c	Glycolysis / Glyconeogenesis EC:2.7.1.1	MNXR105329	seed:rxn00978	33.1006	-19.9	-19.9
MNXR106384	1 nadh_c + 1 h_c + 2 fe3_c => 1 nad_c + 2 fe2_c + 2 h_c	rhea:15061	MNXR106384	rhea:15061	-116.449	-206.5	-206.5
MNXR106390	1 atp_c + 1 nadh_c <=> 1 adp_c + 1 nadph_c + 1 h_c	rhea:12260	MNXR106390	rhea:12260	44.1006	-10.8	-10.8
MNXR106396	1 h2o2_c + 1 nadph_c + 1 h_c => 1 nadp_c + 2 h2o_c	rhea:15173	MNXR106396	rhea:15173	-262.202	-310.376	-327.5
MNXR106398	1 o2_c + 2 gthrd_c => 1 gthox_c + 1 h2o2_c	rhea:24112	MNXR106398	rhea:24112	-13.8353	-90.9677	-117
MNXR106403	1 h_c + 1 for_c + 1 nadp_c <=> 1 co2_c + 1 nadph_c + 1 h_c	rhea:12000	MNXR106403	rhea:12000	35.9084	-13.9842	-13.1
MNXR106413	1 utp_c + 1 amp_c <=> 1 udp_c + 1 adp_c	seed:rxn00118	MNXR106413	seed:rxn00118	51.4006	-0.2	-0.2
MNXR106430	1 mthgxl_c + 1 nad_c + 1 h2o_c <=> 1 pyr_c + 1 nadh_c + 2 h_c	seed:rxn00149	MNXR106430	seed:rxn00149	24.1006	-29.1	-29.1
MNXR106431	1 h_c + 1 pyr_c + 1 pi_c + 1 o2_c => 1 actp_c + 1 h2o2_c + 1 co2_c	rhea:20848	MNXR106431	rhea:20848	-70.0252	-150.876	-158.9
MNXR106432	1 h_c + 1 pyr_c + 1 coa_c + 1 nadp_c <=> 1 accoa_c + 1 co2_c + 1 nadph_c + 1 h_c	rhea:17425	MNXR106432	rhea:17425	39.1587	-35.1842	-34.3
MNXR106433	1 h_c + 1 pyr_c + 1 coa_c + 1 o2_c => 1 h2o2_c + 1 accoa_c + 1 co2_c	rhea:21912	MNXR106433	rhea:21912	-79.9252	-160.676	-168.7
MNXR106436	1 atp_c + 1 ac_c + 1 coa_c <=> 1 adp_c + 1 accoa_c + 1 pi_c	rhea:15081	MNXR106436	rhea:15081	-70.8509	3.6	3.6
MNXR106444	1 h_c + 1 akg_c + 1 coa_c + 1 nadp_c <=> 1 succoa_c + 1 co2_c + 1 nadph_c + 1 h_c	rhea:21400	MNXR106444	rhea:21400	48.5587	-27.0842	-26.2
MNXR106471	1 ppi_c + 1 ac_c <=> 1 pi_c + 1 actp_c	rhea:24276	MNXR106471	rhea:24276	-26.4006	24	24
MNXR106476	1 acglc__D_c + 1 h2o_c => 1 glc__D_c + 1 ac_c + 1 h_c	rhea:18485	MNXR106476	rhea:18485	-9.04742	-45.624	-28.5
MNXR106482	1 oaa_c + 1 h2o_c => 1 oxa_c + 1 ac_c + 1 h_c	rhea:24432	MNXR106482	rhea:24432	-29.5474	-68.224	-51.1
MNXR106483	1 ppi_c + 1 oaa_c <=> 1 pi_c + 1 pep_c + 1 co2_c	rhea:22356	MNXR106483	rhea:22356	-79.9647	2.9918	21
MNXR106487	1 malcoa_c + 1 pyr_c <=> 1 accoa_c + 1 oaa_c	seed:rxn00258	MNXR106487	seed:rxn00258	51.5006	-0.5	-0.5
MNXR106494	1 gly_c + 1 oaa_c <=> 1 glx_c + 1 asp__L_c	rhea:17141	MNXR106494	rhea:17141	-47.1006	5.2	5.2
MNXR106516	1 fum_c + 1 nadh_c + 1 h_c => 1 succ_c + 1 nad_c	rhea:18281	MNXR106516	rhea:18281	-9.99938	-63.2	-63.2
MNXR106564	1 aps_c + 1 h2o_c => 1 amp_c + 1 so4_c + 2 h_c	rhea:17041	MNXR106564	rhea:17041	-64.5474	-99.024	-81.9
MNXR106579	1 g1p_c + 1 ribflv_c <=> 1 glc__D_c + 1 fmn_c	rhea:20409	MNXR106579	rhea:20409	-57.4006	11.4	11.4
MNXR106581	2 arg__L_c + 4 o2_c + 3 nadph_c + 3 h_c => 2 no_c + 2 citr__L_c + 3 nadp_c + 4 h2o_c + 2 h_c	rhea:19897	MNXR106581	rhea:19897	-944.988	-1191.12	-1261
MNXR106591	1 ppi_c + 1 ser__L_c <=> 1 pi_c + 1 pser__L_c + 1 h_c	rhea:23764	MNXR106591	rhea:23764	44.4006	-5.4	-5.4
MNXR106602	1 meoh_c + 1 o2_c => 1 fald_c + 1 h2o2_c	seed:rxn00432	MNXR106602	seed:rxn00432	-28.2834	-90.2917	-99.2
MNXR106626	1 amet_c + 1 met__L_c <=> 1 ahcys_c + 1 mmet_c	rhea:13761	MNXR106626	rhea:13761	54.9006	-0.9	-0.9
MNXR106635	1 orn_c + 1 akg_c <=> 1 1pyr5c_c + 1 glu__L_c + 1 h2o_c + 1 h_c	seed:rxn00468	MNXR106635	seed:rxn00468	48.6006	-11.8	-11.8
MNXR106646	1 phe__L_c + 1 pyr_c <=> 1 phpyr_c + 1 ala__L_c	seed:rxn00491	MNXR106646	seed:rxn00491	53.0006	-0.3	-0.3
MNXR106648	1 asp__L_c + 1 phpyr_c <=> 1 oaa_c + 1 phe__L_c	seed:rxn00494	MNXR106648	seed:rxn00494	-49.9006	3.4	3.4
MNXR106650	1 h_c + 1 msa_c + 1 coa_c + 1 nadp_c <=> 1 accoa_c + 1 co2_c + 1 nadph_c + 1 h_c	rhea:22988	MNXR106650	rhea:22988	53.8587	-24.4842	-23.6
MNXR106651	1 1pyr5c_c + 1 nadp_c + 2 h2o_c => 1 glu__L_c + 1 nadph_c + 1 h_c	rhea:24882	MNXR106651	rhea:24882	5.10062	-54.2	-54.2
MNXR106653	1 itp_c + 1 oaa_c <=> 1 idp_c + 1 pep_c + 1 co2_c	seed:rxn00519	MNXR106653	seed:rxn00519	46.1107	-11.4082	6.6
MNXR106654	1 itp_c + 1 succ_c + 1 coa_c <=> 1 idp_c + 1 pi_c + 1 succoa_c	seed:rxn00520	MNXR106654	seed:rxn00520	71.9509	-5.6	-5.6
MNXR106663	1 msa_c + 1 coa_c + 1 nadp_c <=> 1 malcoa_c + 1 nadph_c + 1 h_c	rhea:26446	MNXR106663	rhea:26446	-53.9029	11.424	-5.7
MNXR106665	1 lac__L_c <=> 1 for_c + 1 acald_c	rhea:17909	MNXR106665	rhea:17909	-39.1984	6.17598	23.3
MNXR106681	1 urdglyc_c <=> 1 glx_c + 1 urea_c	rhea:11304	MNXR106681	rhea:11304	23.2526	-12.024	5.1
MNXR106693	2 no2_c + 1 o2_c => 2 no3_c	seed:rxn14184	MNXR106693	seed:rxn14184	-56.4353	-142.568	-168.6
MNXR106711	1 sbt6p_c + 1 nadp_c <=> 1 g6p_c + 1 nadph_c + 1 h_c	seed:rxn00603	MNXR106711	seed:rxn00603	-38.3006	14.2	14.2
MNXR106712	1 glyc3p_c + 1 nadp_c <=> 1 g3p_c + 1 nadph_c + 1 h_c	rhea:19773	MNXR106712	rhea:19773	-18.1006	32.9	32.9
MNXR106714	1 glyc3p_c + 1 glc__D_c <=> 1 glyc_c + 1 g6p_c	rhea:21288	MNXR106714	rhea:21288	51.5006	-1.7	-1.7
MNXR106730	1 man_c <=> 1 fru_c	rhea:22604	MNXR106730	rhea:22604	23.5503	-2.8	-2.8
MNXR106740	1 cys__L_c <=> 1 cys__D_c	seed:rxn00652	MNXR106740	seed:rxn00652	23.5503	-9.5	-9.5
MNXR106756	1 mmcoa__S_c + 1 pyr_c <=> 1 ppcoa_c + 1 oaa_c	rhea:20764	MNXR106756	rhea:20764	57.2006	-2.3	-2.3
MNXR106764	2 g1p_c + 1 h2o_c <=> 1 malt_c + 2 pi_c	rhea:22320	MNXR106764	rhea:22320	24.6029	-35.624	-18.5
MNXR106768	1 56dura_c + 1 o2_c => 1 ura_c + 1 h2o2_c	rhea:12384	MNXR106768	rhea:12384	-60.2834	-122.792	-131.7
MNXR106811	1 g3p_c + 1 nadp_c + 1 h2o_c => 1 3pg_c + 1 nadph_c + 2 h_c	rhea:14669	MNXR106811	rhea:14669	14.1006	-36.1	-36.1
MNXR106851	1 btal_c + 1 coa_c + 1 nadp_c <=> 1 btcoa_c + 1 nadph_c + 1 h_c	rhea:22972	MNXR106851	rhea:22972	-62.2029	10.424	-6.7
MNXR106949	1 aacoa_c + 1 h2o_c => 1 acac_c + 1 coa_c + 1 h_c	rhea:15673	MNXR106949	rhea:15673	-18.0474	-52.824	-35.7
MNXR106966	1 atp_c + 1 cbm_c <=> 1 adp_c + 1 cbp_c	rhea:30755	MNXR106966	rhea:30755	-36.5006	16.7	16.7
MNXR106991	1 xu5p__D_c + 1 fald_c <=> 1 g3p_c + 1 dha_c	rhea:24264	MNXR106991	rhea:24264	36.0006	-18.6	-18.6
MNXR106997	1 lac__L_c + 1 oaa_c <=> 1 mal__L_c + 1 pyr_c	rhea:10984	MNXR106997	rhea:10984	47.3006	-2.9	-2.9
MNXR107034	1 3pg_c + 1 h2o_c => 1 glyc__R_c + 1 pi_c	rhea:12412	MNXR107034	rhea:12412	0.552578	-32.524	-15.4
MNXR107036	1 gtp_c + 1 3pg_c <=> 1 gdp_c + 1 13dpg_c	rhea:23332	MNXR107036	rhea:23332	-31.0006	20.9	20.9
MNXR107047	1 glcn_c => 1 2ddglcn_c + 1 h2o_c	rhea:21612	MNXR107047	rhea:21612	0.750312	-32.7	-32.7
MNXR107057	1 adp_c + 1 thymd_c <=> 1 amp_c + 1 dtmp_c + 1 h_c	seed:rxn01144	MNXR107057	seed:rxn01144	42.8006	-12.1	-12.1
MNXR107058	1 amp_c + 1 thymd_c <=> 1 adn_c + 1 dtmp_c	rhea:14913	MNXR107058	rhea:14913	52.9006	-2.5	-2.5
MNXR107064	1 pyam5p_c + 1 akg_c <=> 1 pydx5p_c + 1 glu__D_c	rhea:15877	MNXR107064	rhea:15877	54.0006	-0.7	-0.7
MNXR107093	1 xu5p__D_c + 1 pi_c => 1 actp_c + 1 g3p_c + 1 h2o_c	rhea:10468	MNXR107093	rhea:10468	-7.59938	-59.8	-59.8
MNXR107138	1 pydam_c + 1 pyr_c <=> 1 pydx_c + 1 ala__L_c	rhea:12841	MNXR107138	rhea:12841	-54.6006	0.3	0.3
MNXR107139	1 pydam_c + 1 oaa_c <=> 1 pydx_c + 1 asp__L_c	rhea:10844	MNXR107139	rhea:10844	52.3006	-2.8	-2.8
MNXR107148	1 glcn_c + 1 nad_c <=> 1 5dglcn_c + 1 nadh_c + 1 h_c	rhea:23940	MNXR107148	rhea:23940	-30.2006	25.4	25.4
MNXR107152	1 2pg_c + 1 h2o_c => 1 glyc__R_c + 1 pi_c	rhea:21156	MNXR107152	rhea:21156	-3.54742	-36.824	-19.7
MNXR107190	1 mnl1p_c + 1 nadp_c <=> 1 man6p_c + 1 nadph_c + 1 h_c	rhea:14925	MNXR107190	rhea:14925	-39.5006	12.9	12.9
MNXR107210	1 dhor__S_c + 1 nadp_c <=> 1 orot_c + 1 nadph_c + 1 h_c	rhea:14861	MNXR107210	rhea:14861	-37.8006	13.8	13.8
MNXR107212	1 duri_c + 1 akg_c + 1 o2_c => 1 uri_c + 1 succ_c + 1 co2_c	rhea:21076	MNXR107212	rhea:21076	-362.125	-444.776	-452.8
MNXR107217	1 adprib_c + 1 h2o_c <=> 1 r1p_c + 1 amp_c + 2 h_c	seed:rxn01375	MNXR107217	seed:rxn01375	11.8526	-27.724	-10.6
MNXR107369	1 val__L_c + 1 3mop_c <=> 1 3mob_c + 1 ile__L_c	rhea:11468	MNXR107369	rhea:11468	-49.5006	7.8	7.8
MNXR107532	1 pnto__R_c + 1 h2o_c <=> 1 pant__R_c + 1 ala_B_c	rhea:12448	MNXR107532	rhea:12448	24.1526	-10.224	6.9
MNXR107636	1 3dhguln_c + 1 nadp_c <=> 1 23doguln_c + 1 nadph_c + 1 h_c	rhea:21928	MNXR107636	rhea:21928	-29.5006	21.6	21.6
MNXR107679	1 acmanap_c + 1 h2o_c => 1 acmana_c + 1 pi_c	seed:rxn01952	MNXR107679	seed:rxn01952	7.45258	-30.524	-13.4
MNXR107680	1 uacmam_c + 1 h2o_c => 1 acmana_c + 1 udp_c + 1 h_c	seed:rxn01953	MNXR107680	seed:rxn01953	2.55258	-40.424	-23.3
MNXR107837	1 urdglyc_c + 1 nadp_c <=> 1 oxur_c + 1 nadph_c + 1 h_c	rhea:15333	MNXR107837	rhea:15333	52.5006	-7.2	-7.2
MNXR107926	1 6hmhpt_c + 1 4abz_c <=> 1 dhpt_c + 1 h2o_c	rhea:30887	MNXR107926	rhea:30887	41.2984	-5.97598	-23.1
MNXR108012	1 uaccg_c + 1 nadh_c + 1 h_c => 1 uamr_c + 1 nad_c	seed:rxn02284	MNXR108012	seed:rxn02284	-9.19938	-60.8	-60.8
MNXR108039	1 ctp_c + 1 tag6p__D_c <=> 1 cdp_c + 1 tagdp__D_c + 1 h_c	seed:rxn02315	MNXR108039	seed:rxn02315	37.4006	-16.4	-16.4
MNXR108040	1 utp_c + 1 tag6p__D_c <=> 1 udp_c + 1 tagdp__D_c + 1 h_c	seed:rxn02316	MNXR108040	seed:rxn02316	38.1006	-14.5	-14.5
MNXR108041	1 itp_c + 1 tag6p__D_c <=> 1 idp_c + 1 tagdp__D_c + 1 h_c	seed:rxn02317	MNXR108041	seed:rxn02317	32.2006	-20.6	-20.6
MNXR109272	1 2oph_c + 1 o2_c + 1 nadph_c + 1 h_c => 1 2ohph_c + 1 nadp_c + 1 h2o_c	rhea:27790	MNXR109272	rhea:27790	-340.535	-416.268	-442.3
MNXR109720	1 tma_c + 1 nadph_c + 1 h_c + 1 o2_c => 1 tmao_c + 1 nadp_c + 1 h2o_c + 1 h_c	rhea:31979	MNXR109720	rhea:31979	-110.035	-187.068	-213.1
MNXR109876	1 pydam_c + 1 akg_c <=> 1 pydx_c + 1 glu__D_c	seed:rxn04071	MNXR109876	seed:rxn04071	-55.6006	0.7	0.7
MNXR110575	1 h_c + 1 2amsa_c => 1 aacald_c + 1 co2_c	rhea:43624	MNXR110575	rhea:43624	-5.23961	-37.6082	-19.6
MNXR110585	1 quin_c + 1 nadp_c <=> 1 3dhq_c + 1 nadph_c + 1 h_c	rhea:18425	MNXR110585	rhea:18425	-37.3006	17.6	17.6
MNXR110586	1 3dhsk_c + 1 nadh_c + 1 h_c => 1 skm_c + 1 nad_c	rhea:17741	MNXR110586	rhea:17741	-22.0994	-79.1	-79.1
MNXR110693	1 h_c + 1 msa_c <=> 1 acald_c + 1 co2_c	rhea:45160	MNXR110693	rhea:45160	11.1604	-25.5082	-7.5
MNXR110840	1 hmgth_c + 1 nadp_c <=> 1 Sfglutth_c + 1 nadph_c + 1 h_c	rhea:19981	MNXR110840	rhea:19981	38.7006	-16.2	-16.2
MNXR110957	1 h_c + 1 pser__L_c + 1 h2s_c <=> 1 cys__L_c + 1 pi_c	rhea:10252	MNXR110957	rhea:10252	21.2006	-36.4	-36.4
MNXR110974	1 n8aspmd_c + 1 h2o_c => 1 ac_c + 1 spmd_c	rhea:23928	MNXR110974	rhea:23928	7.05258	-28.424	-11.3
MNXR111060	1 ggbutal_c + 1 nad_c + 1 h2o_c => 1 gg4abut_c + 1 nadh_c + 2 h_c	rhea:42340	MNXR111060	rhea:42340	14.5006	-36.8	-36.8
MNXR111271	1 galctn__L_c + 1 nadp_c <=> 1 galur_c + 1 nadph_c + 1 h_c	seed:rxn07491	MNXR111271	seed:rxn07491	-38.8006	14.1	14.1
MNXR112058	1 h_c + 1 adp_c + 1 g1p_c <=> 1 pi_c + 1 adpglc_c	rhea:47708	MNXR112058	rhea:47708	-49.0006	2.7	2.7
MNXR112091	3 h_c + 1 amp_c + 1 so3_c + 1 fad_c <=> 1 aps_c + 1 fadh2_c	seed:rxn11934	MNXR112091	seed:rxn11934	-22.4029	43.524	26.4
MNXR112103	1 2ddglcn_c <=> 1 glyald_c + 1 pyr_c	rhea:35583	MNXR112103	rhea:35583	-46.2984	1.17598	18.3
MNXR112106	1 ctp_c + 1 ribflv_c <=> 1 cdp_c + 1 fmn_c + 1 h_c	rhea:25021	MNXR112106	rhea:25021	-67.1006	2.1	2.1
MNXR112228	1 ptrc_c + 1 pyr_c <=> 1 4abutn_c + 1 ala__L_c	rhea:30707	MNXR112228	rhea:30707	-50.4006	2.5	2.5
MNXR112426	1 dtdprmn_c + 1 nadp_c <=> 1 dtdp4d6dg_c + 1 nadph_c + 1 h_c	metacyc:RXN-5461	MNXR112426	metacyc:RXN-5461	-40.9006	19.7	19.7
MNXR112436	1 adpglc_c + 1 glc__D_c <=> 1 tre_c + 1 adp_c + 1 h_c	rhea:25408	MNXR112436	rhea:25408	45.0006	-7.6	-7.6
MNXR112536	1 mlthf_c + 1 h2o_c => 1 thf_c + 1 fald_c	seed:rxn12217	MNXR112536	seed:rxn12217	-114.647	-149.424	-132.3
MNXR112689	1 tyr__L_c + 1 pyr_c <=> 1 34hpp_c + 1 ala__L_c	metacyc:RXN3O-4157	MNXR112689	metacyc:RXN3O-4157	-53.1006	0.2	0.2
MNXR112960	2 fe3_c + 1 nadph_c => 2 fe2_c + 1 nadp_c + 1 h_c	rhea:13949	MNXR112960	rhea:13949	-117.349	-207.5	-207.5
