# Supplementary material for: Genetic Optimization Algorithm for Metabolic Engineering Revisited
Source: Metabolites. 2018 May 16;8(2):33. doi: 10.3390/metabo8020033 (PMC6027426; doi:10.3390/metabo8020033)
Supplement: Supplementary file 1 [file metabolites-08-00033-s001.zip › Supplementary Files/Supplementary File 4_GeneticAlgorithmSimulations_Parameters.xlsx]

## Sheet: Information
Parameter Sets for Genetic Algorithm Simulations
Related Publication :	Genetic optimization algorithm for metabolic engineering revisited
	Tobias B. Alter, Lars M. Blank, Birgitta E. Ebert
Information:	If not stated otherwise, 5 replicates werde conducted for each simulation

## Sheet: Parameter Sets
Simulation Identifier	Related Section and Figures	Model	Targets	Number of Deletions	optimization Focus	Insertions	Fitness Function	Selection rate	Population Size	Generations per Gene-Flow-Event	Gene-Flow-Events	Mutation Rate	Adaptive Mutation Rate Factor	Threads	Trade-off factor y
EX1	Section 3.1.1 / Figure 2, 3, S2, S3, S4, S5	iAF1260Core	Succinate	5	Reactions	0	BPCY	0.25, 0.5, 0.75	10, 30, 50	30	30	0, 0.001, 0.01, 0.05, 0.1, 0.3, 0.5, 0.7	-	7	-
EX2	Section 3.1.1 / Figure S6	iAF1260Core	Glutamate	9	Reactions	0	BPCY	0.25	20	60	30	0.05	2, 6 10	7	-
EX3	Section 3.1.2 / Figure 4, 5, S7	iAF1260Core	Succinate	7	Reactions	0	BPCY	0.15,0.3,0.5,0.75	10,20,30,40,50	30	30	0.05	-	7	-
EX4	Section 3.1.3 / Figure 6	iAF1260Core	Succinate	7	Reactions	0	BPCY	0.25	20	60	15	0.05	-	1,3,5,7	-
EX5	Section 3.1.3 / Figure 7, 8, S9	iAF1260Core	Succinate	7	Reactions	0	BPCY	0.25	20	5,15,30,60,180,	180,60,30,15,5	0.05	-	7	-
EX6	Section 3.2 / Figure 9, S10, S11	iAF1260Core	Succinate, Ethanol, Glutamate, Lacate	3,5,7,9	Reactions, Genes	0	BPCY	0.25	20	60	15	0.05	-	7	-
EX7	Section 3.2 / Figure 10, S12	iAF1260Core	Ethanol	9	Reactions	0	BPCY	0.25	20	60	20	0.05	-	7	0.01, 0.015, 0.025, 0.04
EX8	Section 3.3 / Figure 11, S13	iAF1260Core	Succinate, Ethanol, Glutamate, Lacate	3,5,7,9	Reactions	0	BPCY, GCS, Production rate at maximal growth	0.25	20	60	15	0.05	-	7	-
EX9	Section 3.4 / Figure 12	iAF1260Core	Succinate, Ethanol, Glutamate, Lacate	5	Reactions	1,2,3,4	BPCY	0.25	20	60	20	0.05	-	7	-
EX10	Section 3.5 / Figure 13	iJO1366	Succinate	5	Reactions, Genes	0	BPCY	0.25	20	60	15	0.05	-	7	-
EX11	Section 3.5 / Figure 14, S14	iJO1366	Succinate	5,8	Genes	0,1,2	BPCY, GCS, Production rate at maximal growth	0.25	20	60	30	0.05	-	7	0.1
