# Supplementary material for: Genetic Optimization Algorithm for Metabolic Engineering Revisited
Source: Metabolites. 2018 May 16;8(2):33. doi: 10.3390/metabo8020033 (PMC6027426; doi:10.3390/metabo8020033)
Supplement: Supplementary file 1 [file metabolites-08-00033-s001.zip › Supplementary Files/Supplementary File 5_StrainDesigns.xls]

## Sheet: Information
Best Strain Designs derived from Genetic Algorithm Opimizations
Related Publication :	Genetic optimization algorithm for metabolic engineering revisited
	Tobias B. Alter, Lars M. Blank, Birgitta E. Ebert
Information:	Strain design results for all conducted simulations according to Supplementary File 4
	The designs represent the best strategies among all simulation replicates and do not give information about the convergence efficiency of the genetic algorithm
	Reaction Identifiers, reaction names and gene annotations refer to the deletions
	If reaction targets (rather than gene targets) were searched for, gene annotations cover all genes that are related to the reaction deletions via a Gene-Protein-Reaction Relation

## Sheet: EX1
Information	Reaction Identifier	Reaction Name	Gene Annotation (KEGG)	Insertions Identifiers	BPCY
Mutation rate: 0	PPS	Phosphoenolpyruvate synthase	b0351		0.452059
	PTAr	Phosphotransacetylase	b1241
	GLUSy	Glutamate synthase (NADPH)	b3213
	SUCDi	Succinate dehydrogenase (irreversible)	b3212
	ACALD	Acetaldehyde dehydrogenase (acetylating)	b1702
			b2297
			b2458
			b0723
			b0724
			b0722
			b0721
Mutation rate: 0.001	SUCDi	Succinate dehydrogenase (irreversible)	b0351		0.452117
	PTAr	Phosphotransacetylase	b1241
	ACALD	Acetaldehyde dehydrogenase (acetylating)	b3213
	GLUSy	Glutamate synthase (NADPH)	b3212
	ME1	Malic enzyme (NAD)	b1479
			b2297
			b2458
			b0723
			b0724
			b0722
			b0721
Mutation rate: 0.01	ME1	Malic enzyme (NAD)	b0351		0.456268
	PYK	Pyruvate kinase	b1241
	ACALD	Acetaldehyde dehydrogenase (acetylating)	b1479
	SUCDi	Succinate dehydrogenase (irreversible)	b2297
	PTAr	Phosphotransacetylase	b2458
			b1676
			b1854
			b0723
			b0724
			b0722
			b0721
Mutation rate: 0.05	ACALD	Acetaldehyde dehydrogenase (acetylating)	b0351		0.456268
	PYK	Pyruvate kinase	b1241
	SUCDi	Succinate dehydrogenase (irreversible)	b1479
	ME1	Malic enzyme (NAD)	b2297
	PTAr	Phosphotransacetylase	b2458
			b1676
			b1854
			b0723
			b0724
			b0722
			b0721
Mutation rate: 0.1	SUCDi	Succinate dehydrogenase (irreversible)	b0351		0.456268
	PYK	Pyruvate kinase	b1241
	PTAr	Phosphotransacetylase	b1479
	ACALD	Acetaldehyde dehydrogenase (acetylating)	b2297
	ME1	Malic enzyme (NAD)	b2458
			b1676
			b1854
			b0723
			b0724
			b0722
			b0721
Mutation rate: 0.3	ACALD	Acetaldehyde dehydrogenase (acetylating)	b0351		0.454319
	ALCD2x	Alcohol dehydrogenase (ethanol)	b1241
	SUCOAS	Succinyl-CoA synthetase (ADP-forming)	b0356
	SUCDi	Succinate dehydrogenase (irreversible)	b1478
	PTAr	Phosphotransacetylase	b2297
			b2458
			b0723
			b0724
			b0722
			b0721
			b0728
			b0729
Mutation rate: 0.5	SUCDi	Succinate dehydrogenase (irreversible)	b0351		0.452117
	ME1	Malic enzyme (NAD)	b1241
	ME2	Malic enzyme (NADP)	b1479
	PTAr	Phosphotransacetylase	b2463
	ACALD	Acetaldehyde dehydrogenase (acetylating)	b2297
			b2458
			b0723
			b0724
			b0722
			b0721
			b0728
			b0729
Mutation rate: 0.7	SUCDi	Succinate dehydrogenase (irreversible)	b0351		0.452443
	LDH_D	D-lactate dehydrogenase	b1241
	NADTRHD	NAD transhydrogenase	b2133
	PTAr	Phosphotransacetylase	b1380
	ACALD	Acetaldehyde dehydrogenase (acetylating)	b3962
			b1602
			b1603
			b2297
			b2458
			b0723
			b0724
			b0722
			b0721

## Sheet: EX2
Information	Reaction Identifier	Reaction Name	Gene Annotation (KEGG)	Insertions Identifiers	BPCY
Mutation probability factor: 1	ATPS4r	ATP synthase (four protons for one ATP)	b1380		0.35494
Number of reaction targets: 5	FBP	Fructose-bisphosphatase	b1602
	LDH_D	D-lactate dehydrogenase	b1603
	NADH16	NADH dehydrogenase (ubiquinone-8 & 3 protons)	b2133
	NADTRHD	NAD transhydrogenase	b2276
			b2277
			b2278
			b2279
			b2280
			b2281
			b2282
			b2283
			b2284
			b2285
			b2286
			b2287
			b2288
			b3731
			b3732
			b3733
			b3734
			b3735
			b3736
			b3737
			b3738
			b3739
			b3925
			b3962
			b4232
Mutation probability factor: 2	ATPS4r	ATP synthase (four protons for one ATP)	b1380		0.35494
Number of reaction targets: 5	FBP	Fructose-bisphosphatase	b1602
	LDH_D	D-lactate dehydrogenase	b1603
	NADH16	NADH dehydrogenase (ubiquinone-8 & 3 protons)	b2133
	NADTRHD	NAD transhydrogenase	b2276
			b2277
			b2278
			b2279
			b2280
			b2281
			b2282
			b2283
			b2284
			b2285
			b2286
			b2287
			b2288
			b3731
			b3732
			b3733
			b3734
			b3735
			b3736
			b3737
			b3738
			b3739
			b3925
			b3962
			b4232
Mutation probability factor: 6	LDH_D	D-lactate dehydrogenase	b1380		0.347527
Number of reaction targets: 5	ME1	Malic enzyme (NAD)	b1479
	NADH16	NADH dehydrogenase (ubiquinone-8 & 3 protons)	b1602
	NADTRHD	NAD transhydrogenase	b1603
	TKT2	Transketolase	b2133
			b2276
			b2277
			b2278
			b2279
			b2280
			b2281
			b2282
			b2283
			b2284
			b2285
			b2286
			b2287
			b2288
			b2465
			b2935
			b3962
Mutation probability factor: 10	ADK1	Adenylate kinase	b0474		0.346264
Number of reaction targets: 5	G6PDH2r	Glucose 6-phosphate dehydrogenase	b1380
	LDH_D	D-lactate dehydrogenase	b1602
	NADH16	NADH dehydrogenase (ubiquinone-8 & 3 protons)	b1603
	NADTRHD	NAD transhydrogenase	b1852
			b2133
			b2276
			b2277
			b2278
			b2279
			b2280
			b2281
			b2282
			b2283
			b2284
			b2285
			b2286
			b2287
			b2288
			b3962
Mutation probability factor: 1	ATPS4r	ATP synthase (four protons for one ATP)	b1380		0.381857
Number of reaction targets: 7	G6PDH2r	Glucose 6-phosphate dehydrogenase	b1602
	LDH_D	D-lactate dehydrogenase	b1603
	MDH	Malate dehydrogenase	b1852
	NADH16	NADH dehydrogenase (ubiquinone-8 & 3 protons)	b2133
	NADTRHD	NAD transhydrogenase	b2276
	PPCK	Phosphoenolpyruvate carboxykinase	b2277
			b2278
			b2279
			b2280
			b2281
			b2282
			b2283
			b2284
			b2285
			b2286
			b2287
			b2288
			b3236
			b3403
			b3731
			b3732
			b3733
			b3734
			b3735
			b3736
			b3737
			b3738
			b3739
			b3962
Mutation probability factor: 2	ATPS4r	ATP synthase (four protons for one ATP)	b1380		0.377154
Number of reaction targets: 7	FBP	Fructose-bisphosphatase	b1602
	LDH_D	D-lactate dehydrogenase	b1603
	MDH	Malate dehydrogenase	b2133
	NADH16	NADH dehydrogenase (ubiquinone-8 & 3 protons)	b2276
	NADTRHD	NAD transhydrogenase	b2277
	PPCK	Phosphoenolpyruvate carboxykinase	b2278
			b2279
			b2280
			b2281
			b2282
			b2283
			b2284
			b2285
			b2286
			b2287
			b2288
			b3236
			b3403
			b3731
			b3732
			b3733
			b3734
			b3735
			b3736
			b3737
			b3738
			b3739
			b3925
			b3962
			b4232
Mutation probability factor: 6	ATPS4r	ATP synthase (four protons for one ATP)	b0767		0.35494
Number of reaction targets: 7	FBP	Fructose-bisphosphatase	b1380
	LDH_D	D-lactate dehydrogenase	b1602
	NADH16	NADH dehydrogenase (ubiquinone-8 & 3 protons)	b1603
	NADTRHD	NAD transhydrogenase	b2133
	PGL	6-phosphogluconolactonase	b2276
			b2277
			b2278
			b2279
			b2280
			b2281
			b2282
			b2283
			b2284
			b2285
			b2286
			b2287
			b2288
			b3731
			b3732
			b3733
			b3734
			b3735
			b3736
			b3737
			b3738
			b3739
			b3925
			b3962
			b4232
Mutation probability factor: 10	ATPS4r	ATP synthase (four protons for one ATP)	b1380		0.351932
Number of reaction targets: 7	G6PDH2r	Glucose 6-phosphate dehydrogenase	b1479
	LDH_D	D-lactate dehydrogenase	b1602
	ME1	Malic enzyme (NAD)	b1603
	NADH16	NADH dehydrogenase (ubiquinone-8 & 3 protons)	b1852
	NADTRHD	NAD transhydrogenase	b2133
			b2276
			b2277
			b2278
			b2279
			b2280
			b2281
			b2282
			b2283
			b2284
			b2285
			b2286
			b2287
			b2288
			b3731
			b3732
			b3733
			b3734
			b3735
			b3736
			b3737
			b3738
			b3739
			b3962
Mutation probability factor: 1	ATPS4r	ATP synthase (four protons for one ATP)	b0008		0.384633
Number of reaction targets: 10	CYTBD	Cytochrome oxidase bd (ubiquinol-8: 2 protons)	b0733
	FBP	Fructose-bisphosphatase	b0734
	FRD7	Fumarate reductase	b0978
	LDH_D	D-lactate dehydrogenase	b0979
	MDH	Malate dehydrogenase	b1380
	NADTRHD	NAD transhydrogenase	b1602
	PPCK	Phosphoenolpyruvate carboxykinase	b1603
	PPS	Phosphoenolpyruvate synthase	b1702
	TALA	Transaldolase	b2133
			b2464
			b3236
			b3403
			b3731
			b3732
			b3733
			b3734
			b3735
			b3736
			b3737
			b3738
			b3739
			b3925
			b3962
			b4151
			b4152
			b4153
			b4154
			b4232
Mutation probability factor: 2	ATPS4r	ATP synthase (four protons for one ATP)	b0733		0.35494
Number of reaction targets: 10	CYTBD	Cytochrome oxidase bd (ubiquinol-8: 2 protons)	b0734
	FBP	Fructose-bisphosphatase	b0978
	FUM	Fumarase	b0979
	GLUSy	Glutamate synthase (NADPH)	b1380
	LDH_D	D-lactate dehydrogenase	b1602
	NADTRHD	NAD transhydrogenase	b1603
	PPCK	Phosphoenolpyruvate carboxykinase	b1611
	PTAr	Phosphotransacetylase	b1612
			b2133
			b2297
			b2458
			b3212
			b3213
			b3403
			b3731
			b3732
			b3733
			b3734
			b3735
			b3736
			b3737
			b3738
			b3739
			b3925
			b3962
			b4122
			b4232
Mutation probability factor: 6	AKGDH	2-Oxogluterate dehydrogenase	b0116		0.347527
Number of reaction targets: 10	ICL	Isocitrate lyase	b0726
	LDH_D	D-lactate dehydrogenase	b0727
	ME1	Malic enzyme (NAD)	b1380
	NADH16	NADH dehydrogenase (ubiquinone-8 & 3 protons)	b1479
	NADTRHD	NAD transhydrogenase	b1602
	PTAr	Phosphotransacetylase	b1603
	TKT2	Transketolase	b2133
			b2276
			b2277
			b2278
			b2279
			b2280
			b2281
			b2282
			b2283
			b2284
			b2285
			b2286
			b2287
			b2288
			b2297
			b2458
			b2465
			b2935
			b3962
			b4015
Mutation probability factor: 10	FUM	Fumarase	b1380		0.347104
Number of reaction targets: 10	GLUSy	Glutamate synthase (NADPH)	b1479
	LDH_D	D-lactate dehydrogenase	b1602
	ME1	Malic enzyme (NAD)	b1603
	ME2	Malic enzyme (NADP)	b1611
	NADH16	NADH dehydrogenase (ubiquinone-8 & 3 protons)	b1612
	NADTRHD	NAD transhydrogenase	b2133
	PTAr	Phosphotransacetylase	b2276
	RPE	Ribulose 5-phosphate 3-epimerase	b2277
			b2278
			b2279
			b2280
			b2281
			b2282
			b2283
			b2284
			b2285
			b2286
			b2287
			b2288
			b2297
			b2458
			b2463
			b3212
			b3213
			b3386
			b3962
			b4122
			b4301

## Sheet: EX3
Information	Reaction Identifier	Reaction Name	Gene Annotation (KEGG)	Insertions Identifiers	BPCY
Selection rate: 0.15, 0.25, 0.5	PYK	Pyruvate kinase	b0351		0.479184
Same for all tested population rates	ACKr	Acetate kinase	b1241
	ME2	Malic enzyme (NADP)	b3115
	ACALD	Acetaldehyde dehydrogenase (acetylating)	b1849
	NADTRHD	NAD transhydrogenase	b2296
	ME1	Malic enzyme (NAD)	b1479
	SUCDi	Succinate dehydrogenase (irreversible)	b2463
			b3962
			b1602
			b1603
			b1676
			b1854
			b0723
			b0724
			b0722
			b0721
Selection rate: 0.75	ACKr	Acetate kinase	b0351		0.471131
Population size: 10	PYK	Pyruvate kinase	b0721
	ACALD	Acetaldehyde dehydrogenase (acetylating)	b0722
	PTAr	Phosphotransacetylase	b0723
	SUCDi	Succinate dehydrogenase (irreversible)	b0724
	NADTRHD	NAD transhydrogenase	b1241
	ME1	Malic enzyme (NAD)	b1479
			b1602
			b1603
			b1676
			b1849
			b1854
			b2296
			b2297
			b2458
			b3115
			b3962
Selection rate: 0.75	PYK	Pyruvate kinase	b0351		0.479184
Population size: 20	ME2	Malic enzyme (NADP)	b0721
	ACKr	Acetate kinase	b0722
	ACALD	Acetaldehyde dehydrogenase (acetylating)	b0723
	ME1	Malic enzyme (NAD)	b0724
	NADTRHD	NAD transhydrogenase	b1241
	SUCDi	Succinate dehydrogenase (irreversible)	b1479
			b1602
			b1603
			b1676
			b1849
			b1854
			b2296
			b2463
			b3115
			b3962
Selection rate: 0.75	ACALD	Acetaldehyde dehydrogenase (acetylating)	b0351		0.46497
Population size: 30	LDH_D	D-lactate dehydrogenase	b1241
	PYK	Pyruvate kinase	b3115
	PTAr	Phosphotransacetylase	b1849
	ACKr	Acetate kinase	b2296
	SUCDi	Succinate dehydrogenase (irreversible)	b2133
	ME1	Malic enzyme (NAD)	b1380
			b1479
			b2297
			b2458
			b1676
			b1854
			b0723
			b0724
			b0722
			b0721
Selection rate: 0.75	ME1	Malic enzyme (NAD)	b0351		0.452149
Population size: 40	ALCD2x	Alcohol dehydrogenase (ethanol)	b1241
	SUCDi	Succinate dehydrogenase (irreversible)	b0356
	ME2	Malic enzyme (NADP)	b1478
	PTAr	Phosphotransacetylase	b3236
	ACALD	Acetaldehyde dehydrogenase (acetylating)	b1479
	MDH	Malate dehydrogenase	b2463
			b2297
			b2458
			b0723
			b0724
			b0722
			b0721
			b0724
			b0722
			b0721
Selection rate: 0.75	PPS	Phosphoenolpyruvate synthase	b0351		0.456797
Population size: 50	ME1	Malic enzyme (NAD)	b1241
	ACALD	Acetaldehyde dehydrogenase (acetylating)	b1479
	SUCDi	Succinate dehydrogenase (irreversible)	b2463
	ME2	Malic enzyme (NADP)	b1702
	PYK	Pyruvate kinase	b2297
	PTAr	Phosphotransacetylase	b2458
			b1676
			b1854
			b0723
			b0724
			b0722
			b0721
			b0724
			b0722
			b0721

## Sheet: EX4
Information	Reaction Identifier	Reaction Name	Gene Annotation (KEGG)	Insertions Identifiers	BPCY
Same for all numbers of threads	ME1	Malic enzyme (NAD)	b0351		0.479184
	PYK	Pyruvate kinase	b0721
	SUCDi	Succinate dehydrogenase (irreversible)	b0722
	NADTRHD	NAD transhydrogenase	b0723
	ACKr	Acetate kinase	b0724
	ACALD	Acetaldehyde dehydrogenase (acetylating)	b1241
	ME2	Malic enzyme (NADP)	b1479
			b1602
			b1603
			b1676
			b1849
			b1854
			b2296
			b2463
			b3115
			b3962

## Sheet: EX5
Information	Reaction Identifier	Reaction Name	Gene Annotation (KEGG)	Insertions Identifiers	BPCY
Same for all combinations of Gene-Flow-Events and generations per GFE	ME1	Malic enzyme (NAD)	b0351		0.479184
	ME2	Malic enzyme (NADP)	b0721
	SUCDi	Succinate dehydrogenase (irreversible)	b0722
	PYK	Pyruvate kinase	b0723
	ACKr	Acetate kinase	b0724
	ACALD	Acetaldehyde dehydrogenase (acetylating)	b1241
	NADTRHD	NAD transhydrogenase	b1479
			b1602
			b1603
			b1676
			b1849
			b1854
			b2296
			b2463
			b3115
			b3962

## Sheet: EX6
Information	Reaction Identifier	Reaction Name	Gene Annotation (KEGG)	Insertions Identifiers	BPCY
Reaction targets	SUCDi	Succinate dehydrogenase (irreversible)	b0351		0.452059
Number of Interventions: 3	PTAr	Phosphotransacetylase	b0721
Target product: Succinate	ACALD	Acetaldehyde dehydrogenase (acetylating)	b0722
			b0723
			b0724
			b1241
			b2297
			b2458
Reaction targets	ACALD	Acetaldehyde dehydrogenase (acetylating)	b0351		0.456268
Number of Interventions: 5	ME1	Malic enzyme (NAD)	b0721
Target product: Succinate	PTAr	Phosphotransacetylase	b0722
	PYK	Pyruvate kinase	b0723
	SUCDi	Succinate dehydrogenase (irreversible)	b0724
			b1241
			b1479
			b1676
			b1854
			b2297
			b2458
Reaction targets	ME1	Malic enzyme (NAD)	b0351		0.479184
Number of Interventions: 7	ACKr	Acetate kinase	b0721
Target product: Succinate	PYK	Pyruvate kinase	b0722
	SUCDi	Succinate dehydrogenase (irreversible)	b0723
	NADTRHD	NAD transhydrogenase	b0724
	ME2	Malic enzyme (NADP)	b1241
	ACALD	Acetaldehyde dehydrogenase (acetylating)	b1479
			b1602
			b1603
			b1676
			b1849
			b1854
			b2296
			b2463
			b3115
			b3962
Reaction targets	ACALD	Acetaldehyde dehydrogenase (acetylating)	b0351		0.479468
Number of Interventions: 9	ME2	Malic enzyme (NADP)	b0721
Target product: Succinate	NADTRHD	NAD transhydrogenase	b0722
	ACKr	Acetate kinase	b0723
	ME1	Malic enzyme (NAD)	b0724
	PPS	Phosphoenolpyruvate synthase	b1241
	PYK	Pyruvate kinase	b1380
	SUCDi	Succinate dehydrogenase (irreversible)	b1479
	LDH_D	D-lactate dehydrogenase	b1602
			b1603
			b1676
			b1702
			b1849
			b1854
			b2133
			b2296
			b2463
			b3115
			b3962
Reaction targets	NADH16	NADH dehydrogenase (ubiquinone-8 & 3 protons)	b1380		0.323283
Number of Interventions: 3	LDH_D	D-lactate dehydrogenase	b1602
Target product: Ethanol	NADTRHD	NAD transhydrogenase	b1603
			b2133
			b2276
			b2277
			b2278
			b2279
			b2280
			b2281
			b2282
			b2283
			b2284
			b2285
			b2286
			b2287
			b2288
			b3962
Reaction targets	LDH_D	D-lactate dehydrogenase	b1380		0.35494
Number of Interventions: 5	ATPS4r	ATP synthase (four protons for one ATP)	b1602
Target product: Ethanol	NADTRHD	NAD transhydrogenase	b1603
	FBP	Fructose-bisphosphatase	b2133
	NADH16	NADH dehydrogenase (ubiquinone-8 & 3 protons)	b2276
			b2277
			b2278
			b2279
			b2280
			b2281
			b2282
			b2283
			b2284
			b2285
			b2286
			b2287
			b2288
			b3731
			b3732
			b3733
			b3734
			b3735
			b3736
			b3737
			b3738
			b3739
			b3925
			b3962
			b4232
Reaction targets	LDH_D	D-lactate dehydrogenase	b1380		0.381857
Number of Interventions: 7	MDH	Malate dehydrogenase	b1602
Target product: Ethanol	PPCK	Phosphoenolpyruvate carboxykinase	b1603
	G6PDH2r	Glucose 6-phosphate dehydrogenase	b1852
	NADH16	NADH dehydrogenase (ubiquinone-8 & 3 protons)	b2133
	NADTRHD	NAD transhydrogenase	b2276
	ATPS4r	ATP synthase (four protons for one ATP)	b2277
			b2278
			b2279
			b2280
			b2281
			b2282
			b2283
			b2284
			b2285
			b2286
			b2287
			b2288
			b3236
			b3403
			b3731
			b3732
			b3733
			b3734
			b3735
			b3736
			b3737
			b3738
			b3739
			b3962
Reaction targets	ATPS4r	ATP synthase (four protons for one ATP)	b0008		0.384633
Number of Interventions: 9	SUCDi	Succinate dehydrogenase (irreversible)	b0721
Target product: Ethanol	NADTRHD	NAD transhydrogenase	b0722
	TALA	Transaldolase	b0723
	CYTBD	Cytochrome oxidase bd (ubiquinol-8: 2 protons)	b0724
	PPCK	Phosphoenolpyruvate carboxykinase	b0733
	FBP	Fructose-bisphosphatase	b0734
	LDH_D	D-lactate dehydrogenase	b0978
	MDH	Malate dehydrogenase	b0979
			b1380
			b1602
			b1603
			b2133
			b2464
			b3236
			b3403
			b3731
			b3732
			b3733
			b3734
			b3735
			b3736
			b3737
			b3738
			b3739
			b3925
			b3962
			b4232
Reaction targets	NADH16	NADH dehydrogenase (ubiquinone-8 & 3 protons)	b0356		0.175328
Number of Interventions: 3	ALCD2x	Alcohol dehydrogenase (ethanol)	b1241
Target product: Lactate	NADTRHD	NAD transhydrogenase	b1478
			b1602
			b1603
			b2276
			b2277
			b2278
			b2279
			b2280
			b2281
			b2282
			b2283
			b2284
			b2285
			b2286
			b2287
			b2288
			b3962
Reaction targets	NADTRHD	NAD transhydrogenase	b0356		0.239238
Number of Interventions: 5	ME1	Malic enzyme (NAD)	b1241
Target product: Lactate	ALCD2x	Alcohol dehydrogenase (ethanol)	b1478
	PPCK	Phosphoenolpyruvate carboxykinase	b1479
	NADH16	NADH dehydrogenase (ubiquinone-8 & 3 protons)	b1602
			b1603
			b2276
			b2277
			b2278
			b2279
			b2280
			b2281
			b2282
			b2283
			b2284
			b2285
			b2286
			b2287
			b2288
			b3403
			b3962
Reaction targets	PPS	Phosphoenolpyruvate synthase	b0356		0.239238
Number of Interventions: 7	NADTRHD	NAD transhydrogenase	b1241
Target product: Lactate	PPCK	Phosphoenolpyruvate carboxykinase	b1478
	ICL	Isocitrate lyase	b1479
	ME1	Malic enzyme (NAD)	b1602
	ALCD2x	Alcohol dehydrogenase (ethanol)	b1603
	NADH16	NADH dehydrogenase (ubiquinone-8 & 3 protons)	b1702
			b2276
			b2277
			b2278
			b2279
			b2280
			b2281
			b2282
			b2283
			b2284
			b2285
			b2286
			b2287
			b2288
			b3403
			b3962
			b4015
Reaction targets	PPS	Phosphoenolpyruvate synthase	b0356		0.239238
Number of Interventions: 9	NADH16	NADH dehydrogenase (ubiquinone-8 & 3 protons)	b0728
Target product: Lactate	SUCOAS	Succinyl-CoA synthetase (ADP-forming)	b0729
	FBP	Fructose-bisphosphatase	b1241
	FUM	Fumarase	b1478
	PPCK	Phosphoenolpyruvate carboxykinase	b1479
	ALCD2x	Alcohol dehydrogenase (ethanol)	b1602
	NADTRHD	NAD transhydrogenase	b1603
	ME1	Malic enzyme (NAD)	b1611
			b1612
			b1702
			b2276
			b2277
			b2278
			b2279
			b2280
			b2281
			b2282
			b2283
			b2284
			b2285
			b2286
			b2287
			b2288
			b3403
			b3925
			b3962
			b4122
			b4232
Reaction targets	MDH	Malate dehydrogenase	b1676		0.0610085
Number of Interventions: 3	PYK	Pyruvate kinase	b1854
Target product: Glutamate	MALS	Malate synthase	b2976
			b3236
			b4014
Reaction targets	GLUSy	Glutamate synthase (NADPH)	b0485		0.0620088
Number of Interventions: 5	GLUN	Glutaminase	b1524
Target product: Glutamate	ICL	Isocitrate lyase	b1676
	PYK	Pyruvate kinase	b1812
	MDH	Malate dehydrogenase	b1854
			b3212
			b3213
			b3236
			b4015
Reaction targets	TKT2	Transketolase	b0114		0.122746
Number of Interventions: 7	PDH	Pyruvate dehydrogenase	b0115
Target product: Glutamate	AKGDH	2-Oxogluterate dehydrogenase	b0116
	PYK	Pyruvate kinase	b0726
	ME1	Malic enzyme (NAD)	b0727
	AKGDH	2-Oxogluterate dehydrogenase	b1479
	NADTRHD	NAD transhydrogenase	b1602
			b1603
			b1676
			b1854
			b2465
			b2935
			b3962
Reaction targets	PYK	Pyruvate kinase	b0114		0.1798
Number of Interventions: 9	NADTRHD	NAD transhydrogenase	b0115
Target product: Glutamate	AKGDH	2-Oxogluterate dehydrogenase	b0116
	PDH	Pyruvate dehydrogenase	b0351
	TKT2	Transketolase	b0726
	FRD7	Fumarate reductase	b0727
	ACALD	Acetaldehyde dehydrogenase (acetylating)	b1241
	ME1	Malic enzyme (NAD)	b1380
	LDH_D	D-lactate dehydrogenase	b1479
			b1602
			b1603
			b1676
			b1854
			b2133
			b2465
			b2935
			b3962
			b4151
			b4152
			b4153
			b4154
Gene targets	ME1	Malic enzyme (NAD)	b1479		0.297555
Number of Interventions: 3	ME2	Malic enzyme (NADP)	b1676
Target product: Succinate	PYK	Pyruvate kinase	b1854
			b2463
Gene targets	ACALD	Acetaldehyde dehydrogenase (acetylating)	b0351		0.452117
Number of Interventions: 5	ME1	Malic enzyme (NAD)	b0721
Target product: Succinate	PTAr	Phosphotransacetylase	b0722
	SUCDi	Succinate dehydrogenase (irreversible)	b0723
			b0724
			b1241
			b1479
			b2297
			b2458
Gene targets	ACALD	Acetaldehyde dehydrogenase (acetylating)	b0351		0.46497
Number of Interventions: 7	ACKr	Acetate kinase	b0721
Target product: Succinate	ME1	Malic enzyme (NAD)	b0722
	PTAr	Phosphotransacetylase	b0723
	PYK	Pyruvate kinase	b0724
	SUCDi	Succinate dehydrogenase (irreversible)	b1241
			b1479
			b1676
			b1849
			b1854
			b2296
			b2297
			b2458
			b3115
Gene targets	ACALD	Acetaldehyde dehydrogenase (acetylating)	b0351		0.465358
Number of Interventions: 9	ACKr	Acetate kinase	b0474
Target product: Succinate	ADK1	Adenylate kinase	b0721
	LDH_D	D-lactate dehydrogenase	b0722
	ME1	Malic enzyme (NAD)	b0723
	PTAr	Phosphotransacetylase	b0724
	PYK	Pyruvate kinase	b1241
	SUCDi	Succinate dehydrogenase (irreversible)	b1380
			b1479
			b1676
			b1849
			b1854
			b2133
			b2296
			b2297
			b2458
			b3115
Gene targets	ME1	Malic enzyme (NAD)	b1479		0.322745
Number of Interventions: 3	NADH16	NADH dehydrogenase (ubiquinone-8 & 3 protons)	b2276
Target product: Ethanol	PPCK	Phosphoenolpyruvate carboxykinase	b2277
			b2278
			b2279
			b2280
			b2281
			b2282
			b2283
			b2284
			b2285
			b2286
			b2287
			b2288
			b3403
Gene targets	GLUN	Glutaminase	b0485		0.329171
Number of Interventions: 5	LDH_D	D-lactate dehydrogenase	b1380
Target product: Ethanol	MDH	Malate dehydrogenase	b1524
	NADH16	NADH dehydrogenase (ubiquinone-8 & 3 protons)	b1812
	PPCK	Phosphoenolpyruvate carboxykinase	b2133
			b2276
			b2277
			b2278
			b2279
			b2280
			b2281
			b2282
			b2283
			b2284
			b2285
			b2286
			b2287
			b2288
			b3236
			b3403
Gene targets	CYTBD	Cytochrome oxidase bd (ubiquinol-8: 2 protons)	b0485		0.329171
Number of Interventions: 7	FBP	Fructose-bisphosphatase	b0733
Target product: Ethanol	GLUN	Glutaminase	b0734
	LDH_D	D-lactate dehydrogenase	b0978
	MDH	Malate dehydrogenase	b0979
	PPCK	Phosphoenolpyruvate carboxykinase	b1241
			b1380
			b1524
			b1812
			b2133
			b3236
			b3403
			b3925
			b4232
Gene targets	CYTBD	Cytochrome oxidase bd (ubiquinol-8: 2 protons)	b0485		0.329171
Number of Interventions: 9	FBP	Fructose-bisphosphatase	b0728
Target product: Ethanol	FUM	Fumarase	b0729
	GLUN	Glutaminase	b0733
	LDH_D	D-lactate dehydrogenase	b0734
	MDH	Malate dehydrogenase	b0978
	NADH16	NADH dehydrogenase (ubiquinone-8 & 3 protons)	b0979
	PPCK	Phosphoenolpyruvate carboxykinase	b1380
	SUCOAS	Succinyl-CoA synthetase (ADP-forming)	b1524
			b1611
			b1612
			b1812
			b2133
			b2276
			b2277
			b2278
			b2279
			b2280
			b2281
			b2282
			b2283
			b2284
			b2285
			b2286
			b2287
			b2288
			b3236
			b3403
			b3925
			b4122
			b4232
Gene targets	ATPS4r	ATP synthase (four protons for one ATP)	b1702		0.0132883
Number of Interventions: 3	NADH16	NADH dehydrogenase (ubiquinone-8 & 3 protons)	b2276
Target product: Lactate	PPS	Phosphoenolpyruvate synthase	b2277
			b2278
			b2279
			b2280
			b2281
			b2282
			b2283
			b2284
			b2285
			b2286
			b2287
			b2288
			b3731
			b3732
			b3733
			b3734
			b3735
			b3736
			b3737
			b3738
			b3739
Gene targets	ALCD2x	Alcohol dehydrogenase (ethanol)	b0356		0.186294
Number of Interventions: 5	MDH	Malate dehydrogenase	b1241
Target product: Lactate	NADH16	NADH dehydrogenase (ubiquinone-8 & 3 protons)	b1478
	PPCK	Phosphoenolpyruvate carboxykinase	b2276
			b2277
			b2278
			b2279
			b2280
			b2281
			b2282
			b2283
			b2284
			b2285
			b2286
			b2287
			b2288
			b3236
			b3403
Gene targets	ALCD2x	Alcohol dehydrogenase (ethanol)	b0356		0.205001
Number of Interventions: 7	G6PDH2r	Glucose 6-phosphate dehydrogenase	b0485
Target product: Lactate	GLUN	Glutaminase	b1241
	MDH	Malate dehydrogenase	b1478
	NADH16	NADH dehydrogenase (ubiquinone-8 & 3 protons)	b1524
	PPCK	Phosphoenolpyruvate carboxykinase	b1812
			b1852
			b2276
			b2277
			b2278
			b2279
			b2280
			b2281
			b2282
			b2283
			b2284
			b2285
			b2286
			b2287
			b2288
			b3236
			b3403
Gene targets	AKGDH	2-Oxogluterate dehydrogenase	b0356		0.205001
Number of Interventions: 9	ALCD2x	Alcohol dehydrogenase (ethanol)	b0485
Target product: Lactate	G6PDH2r	Glucose 6-phosphate dehydrogenase	b0726
	GLUN	Glutaminase	b0727
	MDH	Malate dehydrogenase	b1241
	NADH16	NADH dehydrogenase (ubiquinone-8 & 3 protons)	b1478
	PPCK	Phosphoenolpyruvate carboxykinase	b1524
	PTAr	Phosphotransacetylase	b1812
			b1852
			b2276
			b2277
			b2278
			b2279
			b2280
			b2281
			b2282
			b2283
			b2284
			b2285
			b2286
			b2287
			b2288
			b2297
			b2458
			b3236
			b3403
Gene targets	ICL	Isocitrate lyase	b1676		0.0610085
Number of Interventions: 3	MDH	Malate dehydrogenase	b1854
Target product: Glutamate	PYK	Pyruvate kinase	b3236
			b4015
Gene targets	GLUN	Glutaminase	b0485		0.0620088
Number of Interventions: 5	GLUSy	Glutamate synthase (NADPH)	b1524
Target product: Glutamate	MALS	Malate synthase	b1676
	MDH	Malate dehydrogenase	b1812
	PYK	Pyruvate kinase	b1854
			b2976
			b3212
			b3213
			b3236
			b4014
Gene targets	FBP	Fructose-bisphosphatase	b0485		0.0642324
Number of Interventions: 7	GLUN	Glutaminase	b1524
Target product: Glutamate	GLUSy	Glutamate synthase (NADPH)	b1676
	MDH	Malate dehydrogenase	b1812
	ME2	Malic enzyme (NADP)	b1854
	PPCK	Phosphoenolpyruvate carboxykinase	b2463
	PYK	Pyruvate kinase	b3212
			b3213
			b3236
			b3403
			b3925
			b4232
Gene targets	ACKr	Acetate kinase	b0116		0.129674
Number of Interventions: 9	AKGDH	2-Oxogluterate dehydrogenase	b1380
Target product: Glutamate	FRD7	Fumarate reductase	b1479
	G6PDH2r	Glucose 6-phosphate dehydrogenase	b1603
	LDH_D	D-lactate dehydrogenase	b1676
	ME1	Malic enzyme (NAD)	b1849
	NADTRHD	NAD transhydrogenase	b1852
	PDH	Pyruvate dehydrogenase	b1854
	PYK	Pyruvate kinase	b2133
	THD2	NAD(P) transhydrogenase	b2296
			b3115
			b3962
			b4151
			b4152
			b4153
			b4154

## Sheet: EX7
Information	Reaction Identifier	Reaction Name	Gene Annotation (KEGG)	Insertions Identifiers	BPCY
Fitness-intervention size relation factor y: 0.01	ATPS4r	ATP synthase (four protons for one ATP)	b1380		0.381857
	G6PDH2r	Glucose 6-phosphate dehydrogenase	b1602
	LDH_D	D-lactate dehydrogenase	b1603
	MDH	Malate dehydrogenase	b1852
	NADH16	NADH dehydrogenase (ubiquinone-8 & 3 protons)	b2133
	NADTRHD	NAD transhydrogenase	b2276
	PPCK	Phosphoenolpyruvate carboxykinase	b2277
			b2278
			b2279
			b2280
			b2281
			b2282
			b2283
			b2284
			b2285
			b2286
			b2287
			b2288
			b3236
			b3403
			b3731
			b3732
			b3733
			b3734
			b3735
			b3736
			b3737
			b3738
			b3739
			b3962
Fitness-intervention size relation factor y: 0.015	ATPS4r	ATP synthase (four protons for one ATP)	b1380		0.381857
	G6PDH2r	Glucose 6-phosphate dehydrogenase	b1602
	LDH_D	D-lactate dehydrogenase	b1603
	MDH	Malate dehydrogenase	b1852
	NADH16	NADH dehydrogenase (ubiquinone-8 & 3 protons)	b2133
	NADTRHD	NAD transhydrogenase	b2276
	PPCK	Phosphoenolpyruvate carboxykinase	b2277
			b2278
			b2279
			b2280
			b2281
			b2282
			b2283
			b2284
			b2285
			b2286
			b2287
			b2288
			b3236
			b3403
			b3731
			b3732
			b3733
			b3734
			b3735
			b3736
			b3737
			b3738
			b3739
			b3962
Fitness-intervention size relation factor y: 0.025	ATPS4r	ATP synthase (four protons for one ATP)	b1380		0.381857
	G6PDH2r	Glucose 6-phosphate dehydrogenase	b1602
	LDH_D	D-lactate dehydrogenase	b1603
	MDH	Malate dehydrogenase	b1852
	NADH16	NADH dehydrogenase (ubiquinone-8 & 3 protons)	b2133
	NADTRHD	NAD transhydrogenase	b2276
	PPCK	Phosphoenolpyruvate carboxykinase	b2277
			b2278
			b2279
			b2280
			b2281
			b2282
			b2283
			b2284
			b2285
			b2286
			b2287
			b2288
			b3236
			b3403
			b3731
			b3732
			b3733
			b3734
			b3735
			b3736
			b3737
			b3738
			b3739
			b3962
Fitness-intervention size relation factor y: 0.04	LDH_D	D-lactate dehydrogenase	b1380		0.346264
	ME1	Malic enzyme (NAD)	b1479
	NADH16	NADH dehydrogenase (ubiquinone-8 & 3 protons)	b1602
	NADTRHD	NAD transhydrogenase	b1603
			b2133
			b2276
			b2277
			b2278
			b2279
			b2280
			b2281
			b2282
			b2283
			b2284
			b2285
			b2286
			b2287
			b2288
			b3962

## Sheet: EX8
Information	Reaction Identifier	Reaction Name	Gene Annotation (KEGG)	Insertions Identifiers	BPCY
Reaction targets	ACALD	Acetaldehyde dehydrogenase (acetylating)	b0351		0
Number of Interventions: 3	CYTBD	Cytochrome oxidase bd (ubiquinol-8: 2 protons)	b0733
Target product: Succinate	PYK	Pyruvate kinase	b0734
			b0978
			b0979
			b1241
			b1676
			b1854
Reaction targets	ACALD	Acetaldehyde dehydrogenase (acetylating)	b0351		0.44707
Number of Interventions: 5	NADTRHD	NAD transhydrogenase	b0721
Target product: Succinate	PTAr	Phosphotransacetylase	b0722
	RPE	Ribulose 5-phosphate 3-epimerase	b0723
	SUCDi	Succinate dehydrogenase (irreversible)	b0724
			b1241
			b1602
			b1603
			b2297
			b2458
			b3386
			b3962
			b4301
Reaction targets	ADK1	Adenylate kinase	b0474		0.194541
Number of Interventions: 7	ATPS4r	ATP synthase (four protons for one ATP)	b1479
Target product: Succinate	G6PDH2r	Glucose 6-phosphate dehydrogenase	b1602
	ME1	Malic enzyme (NAD)	b1603
	ME2	Malic enzyme (NADP)	b1676
	NADTRHD	NAD transhydrogenase	b1852
	PYK	Pyruvate kinase	b1854
			b2463
			b3731
			b3732
			b3733
			b3734
			b3735
			b3736
			b3737
			b3738
			b3739
			b3962
Reaction targets	ATPS4r	ATP synthase (four protons for one ATP)	b0114		0.301817
Number of Interventions: 9	GLUDy	Glutamate dehydrogenase (NADP)	b0115
Target product: Succinate	LDH_D	D-lactate dehydrogenase	b0116
	ME1	Malic enzyme (NAD)	b1380
	ME2	Malic enzyme (NADP)	b1479
	NADTRHD	NAD transhydrogenase	b1602
	PDH	Pyruvate dehydrogenase	b1603
	PYK	Pyruvate kinase	b1676
	RPE	Ribulose 5-phosphate 3-epimerase	b1761
			b1854
			b2133
			b2463
			b3386
			b3731
			b3732
			b3733
			b3734
			b3735
			b3736
			b3737
			b3738
			b3739
			b3962
			b4301
Reaction targets	ACKr	Acetate kinase	b0733		0.251433
Number of Interventions: 3	CYTBD	Cytochrome oxidase bd (ubiquinol-8: 2 protons)	b0734
Target product: Ethanol	NADH16	NADH dehydrogenase (ubiquinone-8 & 3 protons)	b0978
			b0979
			b1849
			b2276
			b2277
			b2278
			b2279
			b2280
			b2281
			b2282
			b2283
			b2284
			b2285
			b2286
			b2287
			b2288
			b2296
			b3115
Reaction targets	ATPS4r	ATP synthase (four protons for one ATP)	b1380		0.351932
Number of Interventions: 5	G6PDH2r	Glucose 6-phosphate dehydrogenase	b1602
Target product: Ethanol	LDH_D	D-lactate dehydrogenase	b1603
	NADH16	NADH dehydrogenase (ubiquinone-8 & 3 protons)	b1852
	NADTRHD	NAD transhydrogenase	b2133
			b2276
			b2277
			b2278
			b2279
			b2280
			b2281
			b2282
			b2283
			b2284
			b2285
			b2286
			b2287
			b2288
			b3731
			b3732
			b3733
			b3734
			b3735
			b3736
			b3737
			b3738
			b3739
			b3962
Reaction targets	ATPS4r	ATP synthase (four protons for one ATP)	b0733		0.381857
Number of Interventions: 7	CYTBD	Cytochrome oxidase bd (ubiquinol-8: 2 protons)	b0734
Target product: Ethanol	G6PDH2r	Glucose 6-phosphate dehydrogenase	b0978
	LDH_D	D-lactate dehydrogenase	b0979
	MDH	Malate dehydrogenase	b1380
	NADTRHD	NAD transhydrogenase	b1602
	PPCK	Phosphoenolpyruvate carboxykinase	b1603
			b1852
			b2133
			b3236
			b3403
			b3731
			b3732
			b3733
			b3734
			b3735
			b3736
			b3737
			b3738
			b3739
			b3962
Reaction targets	ATPS4r	ATP synthase (four protons for one ATP)	b1380		0.381857
Number of Interventions: 9	FRD7	Fumarate reductase	b1602
Target product: Ethanol	FUM	Fumarase	b1603
	G6PDH2r	Glucose 6-phosphate dehydrogenase	b1611
	LDH_D	D-lactate dehydrogenase	b1612
	MDH	Malate dehydrogenase	b1852
	NADH16	NADH dehydrogenase (ubiquinone-8 & 3 protons)	b2133
	NADTRHD	NAD transhydrogenase	b2276
	PPCK	Phosphoenolpyruvate carboxykinase	b2277
			b2278
			b2279
			b2280
			b2281
			b2282
			b2283
			b2284
			b2285
			b2286
			b2287
			b2288
			b3236
			b3403
			b3731
			b3732
			b3733
			b3734
			b3735
			b3736
			b3737
			b3738
			b3739
			b3962
			b4122
			b4151
			b4152
			b4153
			b4154
Reaction targets	ALCD2x	Alcohol dehydrogenase (ethanol)	b0356		0.175328
Number of Interventions: 3	NADH16	NADH dehydrogenase (ubiquinone-8 & 3 protons)	b1241
Target product: Lactate	NADTRHD	NAD transhydrogenase	b1478
			b1602
			b1603
			b2276
			b2277
			b2278
			b2279
			b2280
			b2281
			b2282
			b2283
			b2284
			b2285
			b2286
			b2287
			b2288
			b3962
Reaction targets	ALCD2x	Alcohol dehydrogenase (ethanol)	b0356		0.239238
Number of Interventions: 5	ME1	Malic enzyme (NAD)	b1241
Target product: Lactate	NADH16	NADH dehydrogenase (ubiquinone-8 & 3 protons)	b1478
	NADTRHD	NAD transhydrogenase	b1479
	PPCK	Phosphoenolpyruvate carboxykinase	b1602
			b1603
			b2276
			b2277
			b2278
			b2279
			b2280
			b2281
			b2282
			b2283
			b2284
			b2285
			b2286
			b2287
			b2288
			b3403
			b3962
Reaction targets	ACKr	Acetate kinase	b0356		0.239238
Number of Interventions: 7	ALCD2x	Alcohol dehydrogenase (ethanol)	b0733
Target product: Lactate	CYTBD	Cytochrome oxidase bd (ubiquinol-8: 2 protons)	b0734
	ME1	Malic enzyme (NAD)	b0978
	NADH16	NADH dehydrogenase (ubiquinone-8 & 3 protons)	b0979
	NADTRHD	NAD transhydrogenase	b1241
	PPCK	Phosphoenolpyruvate carboxykinase	b1478
			b1479
			b1602
			b1603
			b1849
			b2276
			b2277
			b2278
			b2279
			b2280
			b2281
			b2282
			b2283
			b2284
			b2285
			b2286
			b2287
			b2288
			b2296
			b3115
			b3403
			b3962
Reaction targets	ACKr	Acetate kinase	b0356		0.239238
Number of Interventions: 9	ALCD2x	Alcohol dehydrogenase (ethanol)	b0728
Target product: Lactate	FUM	Fumarase	b0729
	G6PDH2r	Glucose 6-phosphate dehydrogenase	b1241
	ME1	Malic enzyme (NAD)	b1478
	NADH16	NADH dehydrogenase (ubiquinone-8 & 3 protons)	b1479
	NADTRHD	NAD transhydrogenase	b1602
	PPCK	Phosphoenolpyruvate carboxykinase	b1603
	SUCOAS	Succinyl-CoA synthetase (ADP-forming)	b1611
			b1612
			b1849
			b1852
			b2276
			b2277
			b2278
			b2279
			b2280
			b2281
			b2282
			b2283
			b2284
			b2285
			b2286
			b2287
			b2288
			b2296
			b3115
			b3403
			b3962
			b4122
Reaction targets	MALS	Malate synthase	b1676		0.0610085
Number of Interventions: 3	MDH	Malate dehydrogenase	b1854
Target product: Glutamate	PYK	Pyruvate kinase	b2976
			b3236
			b4014
Reaction targets	ATPS4r	ATP synthase (four protons for one ATP)	b1479		0.00733865
Number of Interventions: 5	MDH	Malate dehydrogenase	b1602
Target product: Glutamate	ME1	Malic enzyme (NAD)	b1603
	NADTRHD	NAD transhydrogenase	b1676
	PYK	Pyruvate kinase	b1854
			b3236
			b3731
			b3732
			b3733
			b3734
			b3735
			b3736
			b3737
			b3738
			b3739
			b3962
Reaction targets	ATPS4r	ATP synthase (four protons for one ATP)	b0114		0.0606152
Number of Interventions: 7	MDH	Malate dehydrogenase	b0115
Target product: Glutamate	ME1	Malic enzyme (NAD)	b0116
	NADTRHD	NAD transhydrogenase	b1479
	PDH	Pyruvate dehydrogenase	b1602
	PYK	Pyruvate kinase	b1603
	TKT2	Transketolase	b1676
			b1854
			b2465
			b2935
			b3236
			b3731
			b3732
			b3733
			b3734
			b3735
			b3736
			b3737
			b3738
			b3739
			b3962
Reaction targets	ALCD2x	Alcohol dehydrogenase (ethanol)	b0114		0.0738849
Number of Interventions: 9	ATPS4r	ATP synthase (four protons for one ATP)	b0115
Target product: Glutamate	LDH_D	D-lactate dehydrogenase	b0116
	MDH	Malate dehydrogenase	b0356
	ME1	Malic enzyme (NAD)	b1241
	NADTRHD	NAD transhydrogenase	b1380
	PDH	Pyruvate dehydrogenase	b1478
	PYK	Pyruvate kinase	b1479
	TKT2	Transketolase	b1602
			b1603
			b1676
			b1854
			b2133
			b2465
			b2935
			b3236
			b3731
			b3732
			b3733
			b3734
			b3735
			b3736
			b3737
			b3738
			b3739
			b3962

## Sheet: EX9
Information	Reaction Identifier	Reaction Name	Gene Annotation (KEGG)	Insertions Identifiers	BPCY
Target product: Succinate	ACALD	Acetaldehyde dehydrogenase (acetylating)	b0351	ATP-Citrate lyase	0.503468
Insertions: 1	ACKr	Acetate kinase	b0721
	ME1	Malic enzyme (NAD)	b0722
	NADTRHD	NAD transhydrogenase	b0723
	SUCDi	Succinate dehydrogenase (irreversible)	b0724
			b1241
			b1479
			b1602
			b1603
			b1849
			b2296
			b3115
			b3962
Target product: Succinate	ACALD	Acetaldehyde dehydrogenase (acetylating)	b0116	ATP-Citrate lyase	0.519506
Insertions: 2	AKGDH	2-Oxogluterate dehydrogenase	b0351	Glyceraldehyde-3-phosphate dehydrogenase (NAD(P)+) (phosphorylating)
	GAPD	Glyceraldehyde-3-phosphate dehydrogenase	b0726
	ME1	Malic enzyme (NAD)	b0727
	PTAr	Phosphotransacetylase	b1241
			b1479
			b1779
			b2297
			b2458
Target product: Succinate	ACALD	Acetaldehyde dehydrogenase (acetylating)	b0351	rhea:12000	0.518835
Insertions: 3	ADK1	Adenylate kinase	b0474	Formate dehydrogenase
	PTAr	Phosphotransacetylase	b0721	ATP-Citrate lyase
	SUCDi	Succinate dehydrogenase (irreversible)	b0722
	SUCOAS	Succinyl-CoA synthetase (ADP-forming)	b0723
			b0724
			b0728
			b0729
			b1241
			b2297
			b2458
Target product: Succinate	ACALD	Acetaldehyde dehydrogenase (acetylating)	b0351	ATP-Citrate lyase	0.519506
Insertions: 4	GAPD	Glyceraldehyde-3-phosphate dehydrogenase	b0728	Pyruvate carboxy-lyase (acetaldehyde-forming)
	ME1	Malic enzyme (NAD)	b0729	Acylphosphatase
	PTAr	Phosphotransacetylase	b1241	Glyceraldehyde-3-phosphate dehydrogenase (NAD(P)+) (phosphorylating)
	SUCOAS	Succinyl-CoA synthetase (ADP-forming)	b1479
			b1779
			b2297
			b2458
Target product: Ethanol	ACALD	Acetaldehyde dehydrogenase (acetylating)	b0351	Pyruvate carboxy-lyase (acetaldehyde-forming)	0.552514
Insertions: 1	FRD7	Fumarate reductase	b0728
	PPC	Phosphoenolpyruvate carboxylase	b0729
	PTAr	Phosphotransacetylase	b1241
	SUCOAS	Succinyl-CoA synthetase (ADP-forming)	b2297
			b2458
			b3956
			b4151
			b4152
			b4153
			b4154
Target product: Ethanol	ALCD2x	Alcohol dehydrogenase (ethanol)	b0356	Glyceraldehyde-3-phosphate dehydrogenase (NAD(P)+) (phosphorylating)	0.635857
Insertions: 2	FRD7	Fumarate reductase	b0902	Alcohol dehydrogenase (ethanol, NADP), chloroplast
	GAPD	Glyceraldehyde-3-phosphate dehydrogenase	b0903
	NADTRHD	NAD transhydrogenase	b1241
	PFL	Pyruvate formate lyase	b1478
			b1602
			b1603
			b1779
			b2579
			b3114
			b3951
			b3952
			b3962
			b4151
			b4152
			b4153
			b4154
Target product: Ethanol	ACALD	Acetaldehyde dehydrogenase (acetylating)	b0351	Pyruvate carboxy-lyase (acetaldehyde-forming)	0.59947
Insertions: 3	FRD7	Fumarate reductase	b0728	ATP-Citrate lyase
	PFL	Pyruvate formate lyase	b0729	Alcohol dehydrogenase (ethanol, NADP), chloroplast
	PTAr	Phosphotransacetylase	b0902
	SUCOAS	Succinyl-CoA synthetase (ADP-forming)	b0903
			b1241
			b2297
			b2458
			b2579
			b3114
			b3951
			b3952
			b4151
			b4152
			b4153
			b4154
Target product: Ethanol	ACALD	Acetaldehyde dehydrogenase (acetylating)	b0351	Pyruvate carboxy-lyase (acetaldehyde-forming)	0.760932
Insertions: 4	ALCD2x	Alcohol dehydrogenase (ethanol)	b0356	Glyceraldehyde-3-phosphate dehydrogenase (NAD(P)+) (phosphorylating)
	ATPS4r	ATP synthase (four protons for one ATP)	b1241	Alcohol dehydrogenase (ethanol, NADP), chloroplast
	GAPD	Glyceraldehyde-3-phosphate dehydrogenase	b1478	ATP-Citrate lyase
	NADTRHD	NAD transhydrogenase	b1602
			b1603
			b1779
			b3731
			b3732
			b3733
			b3734
			b3735
			b3736
			b3737
			b3738
			b3739
			b3962
Target product: Lactate	ALCD2x	Alcohol dehydrogenase (ethanol)	b0356	rhea:10468	0.24676
Insertions: 1	ME1	Malic enzyme (NAD)	b1241
	NADH16	NADH dehydrogenase (ubiquinone-8 & 3 protons)	b1478
	PPCK	Phosphoenolpyruvate carboxykinase	b1479
	RPI	Ribose-5-phosphate isomerase	b2276
			b2277
			b2278
			b2279
			b2280
			b2281
			b2282
			b2283
			b2284
			b2285
			b2286
			b2287
			b2288
			b2914
			b3403
			b4090
Target product: Lactate	ALCD2x	Alcohol dehydrogenase (ethanol)	b0356	rhea:15081	0.24676
Insertions: 2	ME1	Malic enzyme (NAD)	b1241	rhea:10468
	NADH16	NADH dehydrogenase (ubiquinone-8 & 3 protons)	b1478
	PPCK	Phosphoenolpyruvate carboxykinase	b1479
	RPI	Ribose-5-phosphate isomerase	b2276
			b2277
			b2278
			b2279
			b2280
			b2281
			b2282
			b2283
			b2284
			b2285
			b2286
			b2287
			b2288
			b2914
			b3403
			b4090
Target product: Lactate	ALCD2x	Alcohol dehydrogenase (ethanol)	b0114	Citrate lyase	0.262581
Insertions: 3	NADH16	NADH dehydrogenase (ubiquinone-8 & 3 protons)	b0115	rhea:10468
	NADTRHD	NAD transhydrogenase	b0116	Aconitate hydratase
	PDH	Pyruvate dehydrogenase	b0356
	PPC	Phosphoenolpyruvate carboxylase	b1241
			b1478
			b1602
			b1603
			b2276
			b2277
			b2278
			b2279
			b2280
			b2281
			b2282
			b2283
			b2284
			b2285
			b2286
			b2287
			b2288
			b3956
			b3962
Target product: Lactate	ALCD2x	Alcohol dehydrogenase (ethanol)	b0114	rhea:15081	0.269113
Insertions: 4	NADH16	NADH dehydrogenase (ubiquinone-8 & 3 protons)	b0115	Citrate lyase
	NADTRHD	NAD transhydrogenase	b0116	rhea:10468
	PDH	Pyruvate dehydrogenase	b0356	Aconitate hydratase
	PPC	Phosphoenolpyruvate carboxylase	b1241
			b1478
			b1602
			b1603
			b2276
			b2277
			b2278
			b2279
			b2280
			b2281
			b2282
			b2283
			b2284
			b2285
			b2286
			b2287
			b2288
			b3956
			b3962
Target product: Glutamate	ACKr	Acetate kinase	b0728	Aconitate hydratase	0.0973941
Insertions: 1	MDH	Malate dehydrogenase	b0729
	NADTRHD	NAD transhydrogenase	b1602
	PYK	Pyruvate kinase	b1603
	SUCOAS	Succinyl-CoA synthetase (ADP-forming)	b1676
			b1849
			b1854
			b2296
			b3115
			b3236
			b3962
Target product: Glutamate	MDH	Malate dehydrogenase	b1479	rhea:18281	0.12112
Insertions: 2	ME1	Malic enzyme (NAD)	b1602	Thioesterification of succinyl coa for release into cytosol
	NADH16	NADH dehydrogenase (ubiquinone-8 & 3 protons)	b1603
	NADTRHD	NAD transhydrogenase	b1676
	PYK	Pyruvate kinase	b1854
			b2276
			b2277
			b2278
			b2279
			b2280
			b2281
			b2282
			b2283
			b2284
			b2285
			b2286
			b2287
			b2288
			b3236
			b3962
Target product: Glutamate	ME1	Malic enzyme (NAD)	b0114	Citrate lyase	0.281716
Insertions: 3	NADTRHD	NAD transhydrogenase	b0115	rhea:17425
	PDH	Pyruvate dehydrogenase	b0116	Aconitate hydratase
	PFL	Pyruvate formate lyase	b0902
	PYK	Pyruvate kinase	b0903
			b1479
			b1602
			b1603
			b1676
			b1854
			b2579
			b3114
			b3951
			b3952
			b3962
Target product: Glutamate	ACALD	Acetaldehyde dehydrogenase (acetylating)	b0351	rhea:14669	0.292622
Insertions: 4	GAPD	Glyceraldehyde-3-phosphate dehydrogenase	b1241	Aconitate hydratase
	ME1	Malic enzyme (NAD)	b1479	rhea:10468
	NADTRHD	NAD transhydrogenase	b1602	Citrate lyase
	PPCK	Phosphoenolpyruvate carboxykinase	b1603
			b1779
			b3403
			b3962

[truncated: 2 more sheets: EX10, EX11]
